# Supplementary material for: Detection of chromosomal aneuploidy in ancient genomes
Source: Commun Biol. 2024 Jan 11;7:14. doi: 10.1038/s42003-023-05642-z (PMC10784527; doi:10.1038/s42003-023-05642-z)
Supplement: Supplementary file 3 — Supplementary Data 1-4 [file 42003_2023_5642_MOESM3_ESM.xlsx]

## Sheet: Supplementary Data 1
Library ID	Sample ID	Human_skeletal_element	Archaeological_site	Skeleton_ID	Karyotype	Sequences_postAR_filter35	Endogenous_DNA_postdedup(%)	5pCtoT(%)	Nuclear_coverage	Mean_read_length	Mt_coverage	Mt_haplogroup	Contamination (estimate,est.low,est.high)	X_contamination	Y_haplogroup	Comment
ANA4764A251	C10090	R. mand M2	Charterhouse Warren	CH163	45,X0/46,XX	1566209557	41.55	22.17	9.88382	48	410.465	T2b17	0.02,0.01,0.03	16.37
SOA5207A17	C10427	L. Stapes	Wetwang Slack	WS 224 (Gen Lab 199)	47,XXY	130416548	84.57	31.4	1.83475	52	278.742	K1a4a1	0.03,0.02,0.04	1.57	R1b1a1b1a1a1c2b2a1b1a4b1c1a
ANA4764A83	C11119	L. Incus	St. John's Hospital, Oxford	Sk 4205	47,XXY	94031243	62.26	30.79	0.994833	53	88.7679	T2e	0.02,0.01,0.03	21.12	R1b1a1b1a1a1c2b2a1b1a4b2a2
ANA4764A250	C11569	R. Temporal	Trinity Burial Ground, Kingston-upon-Hull	30828	47,XXY	176123202	3.68	13.36	0.109027	53	22.9285	I4a1	0.02,0.01,0.03	29.86	R1b1a1b
SOA5207A132	C10462	R. Temporal	Wetwang Slack	WS 267 (Gen Lab 162)	47,XY,+21	254468715	10.75	27.56	0.400701	46	152.624	H1b	0.03,0.02,0.04	1.99	R1b1a1b1a1a2b1c1b1a
SKO719A6683	C13582	R. malleus	Lincoln Bypass (LEB16)	16586	47,XYY	4140650	38.77	16.34	0.0212449	42	2.58259	H2a2a1			R1b1b2a2b	low coverage, use with caution

## Sheet: Supplementary Data 2
Raw output for all newly generated and published genomes included and plotted in this study (Figure 1a & Supplementary figure 2)
ID	Na	Rx	xSE	Ry	ySE	Sex	R21	SE21
ANA4764A250	4317983	0.0593981	0.000113749	0.0025505	2.43e-05	XXY	0.014177	5.69e-05
ANA4764A251	432030926	0.0330046	8.59e-06	2.32e-05	2.32e-07	XO	0.0140769	5.67e-06
ANA4764A83	37792303	0.0605288	3.88e-05	0.00251914	8.15e-06	XXY	0.0141926	1.92e-05
SOA5207A132	17243391	0.0297046	4.09e-05	0.00245439	1.19e-05	XY	0.0210144	3.45e-05
SOA5207A17	71029244	0.0594431	2.81e-05	0.00247276	5.89e-06	XXY	0.0140571	1.4e-05
SKO719A6683	898501	0.0290183	0.000177085	0.00483027	7.31434e-05	XYY	0.0146767	0.000126866
R-11	48376397	0.0282558	2.38e-05	0.00248406	7.16e-06	XY	0.0143869	1.71e-05
R1	186694627	0.0559057	1.68e-05	0.000106714	7.56e-07	XX	0.0143326	8.7e-06
R10	59785347	0.0565666	2.99e-05	0.000128878	1.47e-06	XX	0.0144123	1.54e-05
R1014	39597513	0.0281553	2.63e-05	0.00236457	7.72e-06	XY	0.0142921	1.89e-05
R1015	49511937	0.0506376	3.12e-05	9.3e-05	1.37e-06	XX	0.0166007	1.82e-05
R1016	27200102	0.0283161	3.18e-05	0.00235558	9.3e-06	XY	0.0144056	2.28e-05
R1021	38137439	0.0279447	2.67e-05	0.00234722	7.84e-06	XY	0.0143676	1.93e-05
R104	42360287	0.0284518	2.55e-05	0.00253459	7.73e-06	XY	0.0143241	1.83e-05
R105	54171193	0.0283377	2.25e-05	0.00256518	6.87e-06	XY	0.0143224	1.61e-05
R106	49100116	0.0567712	3.3e-05	0.000121507	1.57e-06	XX	0.0143949	1.7e-05
R107	66096040	0.0284136	2.04e-05	0.00265194	6.33e-06	XY	0.0143605	1.46e-05
R108	53519299	0.0284001	2.27e-05	0.00256457	6.91e-06	XY	0.0143992	1.63e-05
R109	26603845	0.0583631	4.55e-05	0.000102993	1.97e-06	XX	0.014249	2.3e-05
R110	34641395	0.0283067	2.82e-05	0.00252371	8.52e-06	XY	0.014378	2.02e-05
R111	27448206	0.0289285	3.2e-05	0.00266054	9.83e-06	XY	0.0144331	2.28e-05
R113	28787507	0.0289793	3.13e-05	0.00264198	9.57e-06	XY	0.014372	2.22e-05
R114	53742475	0.0569423	3.16e-05	0.0001157	1.47e-06	XX	0.0144032	1.63e-05
R115	51881120	0.0283698	2.31e-05	0.00258177	7.05e-06	XY	0.0143528	1.65e-05
R116	56267293	0.0285697	2.22e-05	0.00250572	6.66e-06	XY	0.0143354	1.58e-05
R117	42875093	0.0286046	2.55e-05	0.00261567	7.8e-06	XY	0.0144124	1.82e-05
R118	29490836	0.0286618	3.07e-05	0.00266591	9.5e-06	XY	0.0144979	2.2e-05
R120	24462674	0.028452	3.36e-05	0.00260581	1.03e-05	XY	0.0145011	2.42e-05
R121	26455703	0.0573951	4.52e-05	9.91e-05	1.94e-06	XX	0.0143681	2.31e-05
R1219	83309719	0.0289651	1.84e-05	0.00255212	5.53e-06	XY	0.0144281	1.31e-05
R122	69422304	0.0564828	2.77e-05	0.000112716	1.27e-06	XX	0.0143033	1.43e-05
R1220	56257397	0.0289921	2.24e-05	0.00253017	6.7e-06	XY	0.0144495	1.59e-05
R1221	67322964	0.0290648	2.05e-05	0.00257389	6.18e-06	XY	0.014361	1.45e-05
R1224	58502189	0.029336	2.21e-05	0.00256247	6.61e-06	XY	0.0144502	1.56e-05
R123	33667847	0.0281098	2.85e-05	0.00250301	8.61e-06	XY	0.014346	2.05e-05
R125	36889906	0.0562987	3.8e-05	0.000106479	1.7e-06	XX	0.0142865	1.95e-05
R126	51595861	0.0567767	3.22e-05	9.58e-05	1.36e-06	XX	0.0142544	1.65e-05
R128	48486515	0.0285251	2.39e-05	0.00246549	7.12e-06	XY	0.0142633	1.7e-05
R1283	58422299	0.0288674	2.19e-05	0.00251392	6.55e-06	XY	0.0142979	1.55e-05
R1285	55922752	0.0286008	2.23e-05	0.0024818	6.65e-06	XY	0.0143821	1.59e-05
R1286	54678625	0.0285686	2.25e-05	0.00253088	6.79e-06	XY	0.0143103	1.61e-05
R1287	62793991	0.028755	2.11e-05	0.00252548	6.33e-06	XY	0.0143561	1.5e-05
R1288	57039177	0.0571683	3.07e-05	0.000103666	1.35e-06	XX	0.0144218	1.58e-05
R1289	41310885	0.0564663	3.59e-05	0.000108761	1.62e-06	XX	0.0143543	1.85e-05
R1290	56034176	0.0566639	3.09e-05	0.000103026	1.36e-06	XX	0.0143597	1.59e-05
R130	66933044	0.028263	2.03e-05	0.00251593	6.12e-06	XY	0.0143605	1.45e-05
R131	35138125	0.0286667	2.82e-05	0.0024723	8.38e-06	XY	0.0144688	2.01e-05
R132	82185169	0.0283118	1.83e-05	0.00245738	5.46e-06	XY	0.0144037	1.31e-05
R133	81499867	0.0570744	2.57e-05	0.000105313	1.14e-06	XX	0.0143526	1.32e-05
R134	57252878	0.057538	3.08e-05	0.00011292	1.4e-06	XX	0.0143552	1.57e-05
R136	89649921	0.0285158	1.76e-05	0.00251272	5.29e-06	XY	0.0143547	1.26e-05
R137	64883085	0.0568185	2.87e-05	0.000102692	1.26e-06	XX	0.0143139	1.47e-05
R15	160603781	0.0280011	1.3e-05	0.00245924	3.91e-06	XY	0.0143382	9.38e-06
R1543	58733732	0.0283863	2.17e-05	0.00242551	6.42e-06	XY	0.0142658	1.55e-05
R1544	48197111	0.0583928	3.38e-05	0.000106583	1.49e-06	XX	0.0143953	1.72e-05
R1545	84630245	0.0285517	1.81e-05	0.00247278	5.4e-06	XY	0.0143657	1.29e-05
R1547	44643065	0.0284229	2.49e-05	0.00244768	7.4e-06	XY	0.0143588	1.78e-05
R1548	47583354	0.0284588	2.41e-05	0.00248555	7.22e-06	XY	0.0143439	1.72e-05
R1549	54568630	0.0286159	2.26e-05	0.00250197	6.76e-06	XY	0.0143857	1.61e-05
R1550	48214625	0.0286695	2.4e-05	0.00249509	7.18e-06	XY	0.0143782	1.71e-05
R1551	43025359	0.0288575	2.55e-05	0.00253467	7.67e-06	XY	0.0144452	1.82e-05
R16	35928130	0.0566874	3.86e-05	9.49e-05	1.63e-06	XX	0.0144364	1.99e-05
R17	32411812	0.0273921	2.87e-05	0.00227982	8.38e-06	XY	0.0143524	2.09e-05
R18	38693352	0.0563745	3.71e-05	9.21e-05	1.54e-06	XX	0.0143371	1.91e-05
R19	32266439	0.0285338	2.93e-05	0.00238709	8.59e-06	XY	0.0143244	2.09e-05
R2	177004773	0.0556399	1.72e-05	9.9e-05	7.48e-07	XX	0.0144308	8.96e-06
R22	44742318	0.0572863	3.47e-05	0.000101828	1.51e-06	XX	0.0143064	1.78e-05
R24	33606248	0.0567611	3.99e-05	0.000105873	1.77e-06	XX	0.0143211	2.05e-05
R25	30466777	0.0570901	4.2e-05	0.000115503	1.95e-06	XX	0.0142919	2.15e-05
R26	29725867	0.0283753	3.05e-05	0.00246038	9.09e-06	XY	0.0143168	2.18e-05
R27	37493510	0.0285804	2.72e-05	0.00248776	8.14e-06	XY	0.0142672	1.94e-05
R28	38789630	0.0568312	3.72e-05	0.000109668	1.68e-06	XX	0.0142998	1.91e-05
R29	33827081	0.0277474	2.82e-05	0.00237156	8.36e-06	XY	0.0142725	2.04e-05
R3	186666785	0.0554146	1.67e-05	9.74e-05	7.22e-07	XX	0.0142323	8.67e-06
R30	66583333	0.0282305	2.03e-05	0.00260573	6.25e-06	XY	0.0143926	1.46e-05
R31	91148140	0.0283676	1.74e-05	0.00257516	5.31e-06	XY	0.0142862	1.24e-05
R32	34660578	0.0283021	2.82e-05	0.00253224	8.54e-06	XY	0.0144327	2.03e-05
R33	74097252	0.0279958	1.92e-05	0.00251719	5.82e-06	XY	0.0144191	1.38e-05
R34	52117688	0.0281565	2.29e-05	0.00255595	6.99e-06	XY	0.0144169	1.65e-05
R35	29047200	0.0567231	4.29e-05	0.000136123	2.16e-06	XX	0.0143765	2.21e-05
R36	57709615	0.0284815	2.19e-05	0.00259737	6.7e-06	XY	0.0143553	1.57e-05
R37	46440222	0.0559004	3.37e-05	0.000124956	1.64e-06	XX	0.014408	1.75e-05
R38	61236750	0.0557506	2.93e-05	0.000114833	1.37e-06	XX	0.0143499	1.52e-05
R39	81656801	0.0557585	2.54e-05	0.000114148	1.18e-06	XX	0.0144396	1.32e-05
R4	157209457	0.0281248	1.32e-05	0.00256953	4.04e-06	XY	0.0143204	9.48e-06
R40	49611688	0.056052	3.27e-05	0.000107011	1.47e-06	XX	0.0142875	1.68e-05
R41	57702017	0.0555634	3.02e-05	0.000110083	1.38e-06	XX	0.0143086	1.56e-05
R42	202552196	0.0567579	1.63e-05	9.14e-05	6.72e-07	XX	0.0143492	8.36e-06
R43	75570070	0.0561016	2.65e-05	0.000110904	1.21e-06	XX	0.0142798	1.36e-05
R435	56008579	0.0288567	2.24e-05	0.00250576	6.68e-06	XY	0.0143923	1.59e-05
R436	84962323	0.0572419	2.52e-05	0.000100586	1.09e-06	XX	0.0143234	1.29e-05
R437	77903759	0.0287037	1.89e-05	0.00250981	5.67e-06	XY	0.0144073	1.35e-05
R44	56341459	0.0283162	2.21e-05	0.00249683	6.65e-06	XY	0.0143668	1.59e-05
R45	54855809	0.0568629	3.13e-05	0.000108904	1.41e-06	XX	0.014428	1.61e-05
R47	54229274	0.0293752	2.29e-05	0.00263664	6.96e-06	XY	0.0144655	1.62e-05
R473	128406452	0.0577277	2.06e-05	4.33e-05	5.81e-07	XX	0.0142416	1.05e-05
R474	73239238	0.0288789	1.96e-05	0.00248727	5.82e-06	XY	0.0144264	1.39e-05
R475	70664573	0.057666	2.77e-05	0.000108668	1.24e-06	XX	0.0143723	1.42e-05
R49	61473033	0.0569149	2.95e-05	0.000111773	1.35e-06	XX	0.0144015	1.52e-05
R5	79540008	0.056014	2.58e-05	9.73e-05	1.11e-06	XX	0.0143415	1.33e-05
R50	68186302	0.0284401	2.01e-05	0.00256136	6.12e-06	XY	0.0143188	1.44e-05
R51	50613336	0.0580105	3.29e-05	0.00011823	1.53e-06	XX	0.0144355	1.68e-05
R52	31422889	0.0284968	2.97e-05	0.00261472	9.11e-06	XY	0.0143957	2.12e-05
R53	62795154	0.0284348	2.1e-05	0.00255206	6.37e-06	XY	0.0144195	1.5e-05
R54	39529422	0.0291018	2.67e-05	0.00259968	8.1e-06	XY	0.014454	1.9e-05
R55	63789589	0.0284075	2.08e-05	0.00262018	6.4e-06	XY	0.0143758	1.49e-05
R56	45757976	0.0583212	3.46e-05	9.65e-05	1.45e-06	XX	0.0143609	1.76e-05
R57	64118741	0.0584497	2.93e-05	0.00010125	1.26e-06	XX	0.0143522	1.49e-05
R58	73336573	0.028587	1.95e-05	0.00259618	5.94e-06	XY	0.0143331	1.39e-05
R59	67470255	0.0288709	2.04e-05	0.0026252	6.23e-06	XY	0.0144631	1.45e-05
R6	43567655	0.0287049	2.53e-05	0.00229246	7.25e-06	XY	0.0147165	1.82e-05
R60	83591135	0.0571503	2.54e-05	0.000114139	1.17e-06	XX	0.0143645	1.3e-05
R61	66636872	0.0284491	2.04e-05	0.0026077	6.25e-06	XY	0.0144288	1.46e-05
R62	81293963	0.0566769	2.56e-05	9.71e-05	1.09e-06	XX	0.0142818	1.32e-05
R63	91228606	0.0285207	1.74e-05	0.00257462	5.31e-06	XY	0.0144307	1.25e-05
R64	93247254	0.0284452	1.72e-05	0.00254459	5.22e-06	XY	0.0143918	1.23e-05
R65	83923603	0.0573095	2.54e-05	0.000118894	1.19e-06	XX	0.0143777	1.3e-05
R66	30772830	0.0282144	2.98e-05	0.00247293	8.95e-06	XY	0.014472	2.15e-05
R67	81314496	0.0560645	2.55e-05	0.000104778	1.14e-06	XX	0.01431	1.32e-05
R68	66161921	0.0283621	2.04e-05	0.00251926	6.16e-06	XY	0.0143501	1.46e-05
R69	77505150	0.0562625	2.62e-05	0.000111773	1.2e-06	XX	0.0143793	1.35e-05
R7	158260487	0.0280367	1.31e-05	0.00248492	3.96e-06	XY	0.0143243	9.45e-06
R70	53872644	0.0281176	2.25e-05	0.00251421	6.82e-06	XY	0.0144031	1.62e-05
R71	45745223	0.0556234	3.39e-05	0.000110788	1.56e-06	XX	0.0143782	1.76e-05
R72	43219726	0.0560334	3.5e-05	0.000110413	1.6e-06	XX	0.0142882	1.81e-05
R73	45573477	0.0561276	3.41e-05	0.000108572	1.54e-06	XX	0.0143932	1.76e-05
R75	28207646	0.0564184	4.34e-05	0.000106106	1.94e-06	XX	0.0143259	2.24e-05
R76	29542429	0.02841	3.06e-05	0.00265435	9.47e-06	XY	0.0144934	2.2e-05
R78	57488175	0.0573081	3.07e-05	0.000103082	1.34e-06	XX	0.0143173	1.57e-05
R8	28651461	0.0570554	4.33e-05	0.000110151	1.96e-06	XX	0.0144898	2.23e-05
R80	95816601	0.0555492	2.34e-05	0.000110586	1.07e-06	XX	0.0146647	1.23e-05
R81	23697558	0.0286886	3.43e-05	0.00263871	1.05e-05	XY	0.0144051	2.45e-05
R835	46069644	0.0283733	2.45e-05	0.00230149	7.06e-06	XY	0.0142764	1.75e-05
R836	35869725	0.0561891	3.85e-05	0.000104099	1.7e-06	XX	0.0143573	1.99e-05
R850	43736976	0.0282594	2.51e-05	0.00236944	7.35e-06	XY	0.0143451	1.8e-05
R851	48995822	0.0279557	2.36e-05	0.00230909	6.86e-06	XY	0.0143352	1.7e-05
R9	194894170	0.0278535	1.18e-05	0.00248127	3.56e-06	XY	0.0143193	8.51e-06
R969	124895857	0.0283885	1.49e-05	0.00252962	4.49e-06	XY	0.0144015	1.07e-05
R970	39893602	0.0279887	2.61e-05	0.00233902	7.65e-06	XY	0.0145971	1.9e-05
R973	63866356	0.0538686	2.82e-05	9.8e-05	1.24e-06	XX	0.0152865	1.54e-05
VK101.final	77385494	0.0276283	1.86e-05	0.00269793	5.9e-06	XY	0.0145183	1.36e-05
VK102.final	224276757	0.0253992	1.05e-05	0.00243228	3.29e-06	XY	0.0145608	8e-06
VK108.final	36546224	0.0557556	3.8e-05	0.000296583	2.85e-06	XX	0.0146357	1.99e-05
VK11.final	4013626	0.057457	0.000116159	0.000243172	7.78e-06	XX	0.0150809	6.08e-05
VK110.final	76905605	0.0284992	1.9e-05	0.00273443	5.95e-06	XY	0.0147587	1.38e-05
VK111.final	47715693	0.0547951	3.29e-05	0.000218544	2.14e-06	XX	0.0146526	1.74e-05
VK113.final	5404254	0.054748	9.79e-05	0.000272008	7.09e-06	XX	0.0147536	5.19e-05
VK114.final	7541405	0.0535657	8.2e-05	0.000314	6.45e-06	XX	0.0148089	4.4e-05
VK116.final	272578	0.0268143	0.000309411	0.00259375	9.74e-05	XY	0.0146747	0.000230319
VK117.final	11835928	0.0267067	4.69e-05	0.00268226	1.5e-05	XY	0.0146465	3.49e-05
VK118.final	203583190	0.0590432	1.65e-05	0.000235383	1.08e-06	XX	0.0145643	8.4e-06
VK122.final	53553021	0.0578128	3.19e-05	0.000256325	2.19e-06	XX	0.0145764	1.64e-05
VK123.final	46835308	0.0284659	2.43e-05	0.00279373	7.71e-06	XY	0.0146862	1.76e-05
VK124.final	7495271	0.0582327	8.55e-05	0.000252693	5.81e-06	XX	0.0147082	4.4e-05
VK125.final	115083	0.0434469	0.000600936	0.00133816	0.00010776	Contamination	0.014911	0.000357261
VK127.final	39658108	0.0290058	2.66e-05	0.00280876	8.4e-06	XY	0.0145331	1.9e-05
VK128.final	57531975	0.0589979	3.11e-05	0.000249374	2.08e-06	XX	0.0146184	1.58e-05
VK129.final	168173299	0.0285129	1.28e-05	0.00272868	4.02e-06	XY	0.0144546	9.2e-06
VK133.final	1543692	0.0290058	0.000135074	0.00296497	4.38e-05	XY	0.0148151	9.72e-05
VK134.final	26186832	0.0291811	3.29e-05	0.00279431	1.03e-05	XY	0.014808	2.36e-05
VK135.final	413959	0.0571965	0.000360925	0.000343029	2.88e-05	XX	0.0147454	0.000187337
VK138.final	20044744	0.0254401	3.52e-05	0.00245361	1.11e-05	XY	0.014843	2.7e-05
VK139.final	21658522	0.0287821	3.59e-05	0.00285103	1.15e-05	XY	0.0147585	2.59e-05
VK14.final	7054317	0.0281334	6.23e-05	0.00270515	1.96e-05	XY	0.0147725	4.54e-05
VK140.final	619269	0.0277844	0.000208854	0.00271772	6.62e-05	XY	0.0148837	0.000153872
VK141.final	68010699	0.0575379	2.82e-05	0.000248505	1.91e-06	XX	0.0147049	1.46e-05
VK143.final	47028979	0.0282325	2.42e-05	0.00273206	7.61e-06	XY	0.0147069	1.76e-05
VK144.final	5732874	0.0289675	7e-05	0.00292175	2.25e-05	XY	0.014861	5.05e-05
VK145.final	50130821	0.027835	2.32e-05	0.00269112	7.32e-06	XY	0.0147372	1.7e-05
VK146.final	54116405	0.0277004	2.23e-05	0.00265395	6.99e-06	XY	0.01477	1.64e-05
VK147.final	37198296	0.0257266	2.6e-05	0.00249845	8.19e-06	XY	0.0146397	1.97e-05
VK148.final	1863854	0.0283332	0.000121535	0.00278241	3.86e-05	XY	0.0147748	8.84e-05
VK149.final	379287	0.0280579	0.000268141	0.00262071	8.3e-05	XY	0.0149254	0.000196885
VK15.final	46538438	0.0578386	3.42e-05	0.000253124	2.33e-06	XX	0.0146591	1.76e-05
VK150.final	46791042	0.0281339	2.42e-05	0.00272379	7.62e-06	XY	0.014674	1.76e-05
VK151.final	50040073	0.0279995	2.33e-05	0.00269854	7.33e-06	XY	0.014733	1.7e-05
VK153.final	2650412	0.0283164	0.000101888	0.00281579	3.25e-05	XY	0.0147834	7.41e-05
VK154.final	123627008	0.0570635	2.09e-05	0.000193687	1.25e-06	XX	0.0145494	1.08e-05
VK155.final	9538426	0.0565918	7.48e-05	0.000303824	5.64e-06	XX	0.0149117	3.92e-05
VK156.final	41756034	0.0286814	2.58e-05	0.00279066	8.16e-06	XY	0.0147777	1.87e-05
VK157.final	50951939	0.0232882	2.11e-05	0.00226154	6.65e-06	XY	0.0151313	1.71e-05
VK158.final	2362244	0.0550108	0.000148346	0.000260769	1.05e-05	XX	0.0150061	7.91e-05
VK159.final	13985091	0.028323	4.44e-05	0.00284246	1.42e-05	XY	0.0149087	3.24e-05
VK16.final	9757766	0.0285512	5.33e-05	0.00281027	1.69e-05	XY	0.0148131	3.87e-05
VK160.final	86024694	0.0278405	1.77e-05	0.00266423	5.56e-06	XY	0.0146622	1.3e-05
VK161.final	1028639	0.0277668	0.000162001	0.00282023	5.23e-05	XY	0.0147846	0.000118998
VK163.final	868675	0.0292687	0.000180852	0.00258324	5.45e-05	XY	0.0144415	0.000128003
VK164.final	91386	0.0285164	0.000550586	0.00291073	0.000178208	XY	0.0141488	0.000390684
VK165.final	48710375	0.0278481	2.36e-05	0.0026627	7.38e-06	XY	0.0147982	1.73e-05
VK166.final	187051170	0.0268174	1.18e-05	0.00260533	3.73e-06	XY	0.0145348	8.75e-06
VK167.final	39227849	0.02742	2.61e-05	0.00267968	8.25e-06	XY	0.0148864	1.93e-05
VK168.final	52477477	0.0281362	2.28e-05	0.00273851	7.21e-06	XY	0.0147735	1.67e-05
VK17.final	21861986	0.0285323	3.56e-05	0.00281667	1.13e-05	XY	0.0147447	2.58e-05
VK170.final	50172021	0.0288136	2.36e-05	0.0026672	7.28e-06	XY	0.0147611	1.7e-05
VK171.final	6165529	0.0547462	9.16e-05	0.000234692	6.17e-06	XX	0.0144458	4.81e-05
VK172.final	50922406	0.0272441	2.28e-05	0.00268487	7.25e-06	XY	0.0148154	1.69e-05
VK173.final	55837451	0.0274357	2.19e-05	0.00266563	6.9e-06	XY	0.0147364	1.61e-05
VK174.final	41511834	0.0279859	2.56e-05	0.00268463	8.03e-06	XY	0.0148045	1.87e-05
VK175.final	38470868	0.0271393	2.62e-05	0.00281366	8.54e-06	XY	0.0147864	1.95e-05
VK176.final	108161888	0.0283113	1.59e-05	0.00271909	5.01e-06	XY	0.0146491	1.16e-05
VK177.final	47176029	0.0278428	2.4e-05	0.00270589	7.56e-06	XY	0.0148431	1.76e-05
VK178.final	36862377	0.0278333	2.71e-05	0.00270145	8.55e-06	XY	0.014886	1.99e-05
VK179.final	86145926	0.0285773	1.8e-05	0.00274613	5.64e-06	XY	0.0145302	1.29e-05
VK18.final	30533796	0.0279294	2.98e-05	0.00280191	9.57e-06	XY	0.0146556	2.17e-05
VK180.final	547377	0.0266854	0.000217831	0.00250102	6.75e-05	XY	0.0150774	0.00016471
VK182.final	559550	0.0285962	0.00022281	0.00269681	6.93e-05	XY	0.0152051	0.000163587
VK183.final	23548273	0.0285716	3.43e-05	0.00275366	1.08e-05	XY	0.0147488	2.48e-05
VK184.final	65418336	0.0287611	2.07e-05	0.00272687	6.45e-06	XY	0.0146431	1.49e-05
VK185.final	133805	0.0282276	0.000452776	0.00286985	0.000146241	XY	0.0143492	0.000325117
VK186.final	29860451	0.0288678	3.06e-05	0.00289155	9.83e-06	XY	0.0148403	2.21e-05
VK187.final	42221917	0.0548492	3.5e-05	0.000272962	2.54e-06	XX	0.0147123	1.85e-05
VK189.final	2633573	0.0570875	0.000142966	0.000293138	1.05e-05	XX	0.0146387	7.4e-05
VK19.final	32188391	0.0532702	3.96e-05	0.000232848	2.69e-06	XX	0.0146457	2.12e-05
VK191.final	1434717	0.0576574	0.000194603	0.00024186	1.3e-05	XX	0.0145576	0.0001
VK193.final	2437509	0.0570833	0.0001486	0.000279384	1.07e-05	XX	0.0147007	7.71e-05
VK196.final	2068014	0.0576224	0.000162043	0.000279012	1.16e-05	XX	0.0145197	8.32e-05
VK20.final	20501979	0.0280962	3.65e-05	0.00276764	1.16e-05	XY	0.014772	2.66e-05
VK200.final	812170	0.0274179	0.000181199	0.00266077	5.72e-05	XY	0.0151409	0.0001355
VK201.final	55230424	0.029057	2.26e-05	0.00285812	7.18e-06	XY	0.0147365	1.62e-05
VK202.final	56403665	0.0282186	2.2e-05	0.00267057	6.87e-06	XY	0.0146015	1.6e-05
VK203.final	52877875	0.0293009	2.32e-05	0.00287474	7.36e-06	XY	0.0147126	1.66e-05
VK204.final	41169832	0.0290734	2.62e-05	0.00234191	7.53e-06	XY	0.0146681	1.87e-05
VK205.final	48206887	0.0291096	2.42e-05	0.00283538	7.66e-06	XY	0.0147151	1.73e-05
VK206.final	425036	0.0573104	0.000356524	0.00029174	2.62e-05	XX	0.0147611	0.000184977
VK207.final	27717044	0.0578417	4.43e-05	0.000266659	3.1e-06	XX	0.0148141	2.29e-05
VK208.final	2627560	0.0583119	0.000144563	0.000258034	9.91e-06	XX	0.0148221	7.45e-05
VK21.final	7956986	0.0555616	8.12e-05	0.000293453	6.07e-06	XX	0.014929	4.3e-05
VK210.final	2247638	0.0280837	0.000110199	0.00266813	3.44e-05	XY	0.0147617	8.04e-05
VK211.final	4145321	0.0287399	8.21e-05	0.00280943	2.6e-05	XY	0.0148022	5.93e-05
VK212.final	15907698	0.0283089	4.16e-05	0.00263753	1.29e-05	XY	0.0147708	3.02e-05
VK213.final	4778721	0.0579502	0.000106883	0.000278108	7.63e-06	XX	0.0147742	5.52e-05
VK214.final	8519036	0.0494858	7.43e-05	0.000289352	5.83e-06	XX	0.0150714	4.17e-05
VK215.final	2823901	0.0281016	9.83e-05	0.00276922	3.13e-05	XY	0.0148745	7.2e-05
VK216.final	1560212	0.0550784	0.00018264	0.000255094	1.28e-05	XX	0.0148159	9.67e-05
VK217.final	6468856	0.0285949	6.55e-05	0.00276324	2.06e-05	XY	0.0147643	4.74e-05
VK218.final	25193203	0.0284857	3.31e-05	0.00277761	1.05e-05	XY	0.014748	2.4e-05
VK219.final	64899963	0.0289014	2.08e-05	0.0027855	6.54e-06	XY	0.0147037	1.49e-05
VK22.final	6662381	0.0268246	6.26e-05	0.00256965	1.96e-05	XY	0.0149394	4.7e-05
VK220.final	76240948	0.028108	1.89e-05	0.00272041	5.97e-06	XY	0.0146561	1.38e-05
VK221.final	79802870	0.0290939	1.88e-05	0.00279024	5.9e-06	XY	0.0146348	1.34e-05
VK222.final	74806	0.026415	0.000586333	0.00255327	0.000184512	XY	0.0164425	0.00046496
VK223.final	18527360	0.0248567	3.62e-05	0.00239381	1.14e-05	XY	0.0149585	2.82e-05
VK224.final	13813399	0.0281039	4.45e-05	0.00252378	1.35e-05	XY	0.0146941	3.24e-05
VK225.final	23343946	0.0288041	3.46e-05	0.00283384	1.1e-05	XY	0.0148062	2.5e-05
VK226.final	1882766	0.0577246	0.00016997	0.000263973	1.18e-05	XX	0.0149211	8.84e-05
VK227.final	21226083	0.0574496	5.05e-05	0.000260152	3.5e-06	XX	0.0148082	2.62e-05
VK228.final	2331131	0.0571615	0.00015205	0.000260818	1.06e-05	XX	0.0147984	7.91e-05
VK23.final	14172134	0.0282828	4.4e-05	0.00278151	1.4e-05	XY	0.014994	3.23e-05
VK230.final	105330772	0.0582816	2.28e-05	0.000215341	1.43e-06	XX	0.0146039	1.17e-05
VK232.final	14697255	0.0284847	4.34e-05	0.0027301	1.36e-05	XY	0.0148488	3.15e-05
VK234.final	28700018	0.0291464	3.14e-05	0.00294265	1.01e-05	XY	0.0147121	2.25e-05
VK236.final	56069864	0.059312	3.15e-05	0.000236187	2.05e-06	XX	0.0148727	1.62e-05
VK237.final	71802637	0.0289309	1.98e-05	0.00285502	6.3e-06	XY	0.0147277	1.42e-05
VK238.final	59727590	0.0283664	2.15e-05	0.00283084	6.87e-06	XY	0.0146848	1.56e-05
VK239.final	1263406	0.0282625	0.000147438	0.00275763	4.67e-05	XY	0.0148788	0.00010771
VK24.final	7810777	0.0280666	5.91e-05	0.00281137	1.89e-05	XY	0.0147314	4.31e-05
VK240.final	28199358	0.0570217	4.37e-05	0.00027685	3.13e-06	XX	0.0148338	2.28e-05
VK241.final	33948888	0.0571135	3.98e-05	0.000268286	2.81e-06	XX	0.0147562	2.07e-05
VK242.final	26566630	0.0289404	3.25e-05	0.00289788	1.04e-05	XY	0.0148203	2.34e-05
VK244.final	22079690	0.0287664	3.56e-05	0.00286422	1.14e-05	XY	0.014889	2.58e-05
VK245.final	44095518	0.0301079	2.57e-05	0.00294615	8.16e-06	XY	0.0148655	1.82e-05
VK247.final	2598700	0.0540713	0.000140292	0.000298226	1.07e-05	XX	0.0148182	7.5e-05
VK248.final	3588999	0.0269535	8.55e-05	0.00260741	2.69e-05	XY	0.0153188	6.48e-05
VK25.final	76937297	0.0285723	1.9e-05	0.0029318	6.16e-06	XY	0.0146084	1.37e-05
VK251.final	2037598	0.0267329	0.000113	0.0026438	3.6e-05	XY	0.0148577	8.48e-05
VK252.final	156469	0.028945	0.000423833	0.00257559	0.000128134	XY	0.0152426	0.000309728
VK253.final	403577	0.0559422	0.000361748	0.000267607	2.57e-05	XX	0.0149265	0.000190876
VK254.final	22392852	0.057539	4.92e-05	0.000272274	3.49e-06	XX	0.0147334	2.55e-05
VK255.final	3390598	0.0562576	0.000125135	0.000317053	9.67e-06	XX	0.0148213	6.56e-05
VK256.final	57751595	0.0285276	2.19e-05	0.00280782	6.96e-06	XY	0.0147743	1.59e-05
VK257.final	44748589	0.0281276	2.47e-05	0.00273148	7.8e-06	XY	0.0147172	1.8e-05
VK258.final	42968783	0.0285007	2.54e-05	0.00278337	8.04e-06	XY	0.014755	1.84e-05
VK259.final	49298834	0.0286583	2.38e-05	0.0028412	7.58e-06	XY	0.014686	1.71e-05
VK260.final	39801310	0.0283895	2.63e-05	0.0027729	8.34e-06	XY	0.0146962	1.91e-05
VK261.final	46831323	0.0281446	2.42e-05	0.0027362	7.63e-06	XY	0.0147456	1.76e-05
VK262.final	52390607	0.0284127	2.3e-05	0.00275908	7.25e-06	XY	0.0145545	1.65e-05
VK263.final	59504880	0.0285912	2.16e-05	0.00278621	6.83e-06	XY	0.0147355	1.56e-05
VK264.final	43702933	0.0283147	2.51e-05	0.00274879	7.92e-06	XY	0.0148	1.83e-05
VK265.final	54751981	0.0557329	3.1e-05	0.00021307	1.97e-06	XX	0.0146781	1.63e-05
VK266.final	39092747	0.0550703	3.65e-05	0.000235824	2.46e-06	XX	0.0147781	1.93e-05
VK267.final	3160565	0.0280668	9.29e-05	0.00263687	2.88e-05	XY	0.014767	6.78e-05
VK268.final	7877663	0.0280087	5.88e-05	0.00271451	1.85e-05	XY	0.0147019	4.29e-05
VK269.final	3396408	0.0278215	8.92e-05	0.0027426	2.84e-05	XY	0.0151804	6.63e-05
VK27.final	12725151	0.0285619	4.67e-05	0.00282818	1.49e-05	XY	0.0146798	3.37e-05
VK270.final	2163822	0.0558054	0.000156048	0.000246323	1.07e-05	XX	0.0147826	8.2e-05
VK272.final	9027620	0.0569852	7.72e-05	0.000271832	5.49e-06	XX	0.0146359	4e-05
VK273.final	57903812	0.0275941	2.15e-05	0.0026705	6.78e-06	XY	0.0146771	1.58e-05
VK274.final	70779006	0.0294523	2.01e-05	0.00288029	6.37e-06	XY	0.0147506	1.43e-05
VK275.final	19535792	0.0288241	3.79e-05	0.0027918	1.19e-05	XY	0.0147884	2.73e-05
VK276.final	4981377	0.0585639	0.000105205	0.000301322	7.78e-06	XX	0.0149537	5.44e-05
VK278.final	29510872	0.0582244	4.31e-05	0.000229712	2.79e-06	XX	0.0146501	2.21e-05
VK279.final	100202912	0.0288733	1.67e-05	0.00278046	5.26e-06	XY	0.0146536	1.2e-05
VK280.final	13868161	0.0290628	4.51e-05	0.00284883	1.43e-05	XY	0.0148238	3.25e-05
VK281.final	87425183	0.029375	1.81e-05	0.00280606	5.66e-06	XY	0.0145991	1.28e-05
VK282.final	19746669	0.0288519	3.77e-05	0.00280062	1.19e-05	XY	0.0147421	2.71e-05
VK284.final	45444046	0.0579193	3.47e-05	0.000220777	2.2e-06	XX	0.014612	1.78e-05
VK285.final	26188259	0.0590006	4.6e-05	0.00026447	3.18e-06	XX	0.0147709	2.36e-05
VK286.final	33237635	0.0291144	2.92e-05	0.0028366	9.23e-06	XY	0.0148113	2.1e-05
VK287.final	22203681	0.0289405	3.56e-05	0.00280435	1.12e-05	XY	0.0147618	2.56e-05
VK288.final	32942002	0.0582275	4.08e-05	0.000249196	2.75e-06	XX	0.0148077	2.1e-05
VK289.final	33462122	0.0290526	2.9e-05	0.00272335	9.01e-06	XY	0.0147749	2.09e-05
VK29.final	167856633	0.024066	1.18e-05	0.00234707	3.73e-06	XY	0.0148716	9.34e-06
VK290.final	56676552	0.0291647	2.24e-05	0.00284509	7.08e-06	XY	0.0147909	1.6e-05
VK291.final	45435287	0.0291136	2.49e-05	0.00282005	7.87e-06	XY	0.0146752	1.78e-05
VK292.final	4470097	0.0284285	7.86e-05	0.00272768	2.47e-05	XY	0.0144932	5.65e-05
VK294.final	49949909	0.0581991	3.31e-05	0.00022973	2.14e-06	XX	0.0146888	1.7e-05
VK295.final	25507187	0.0290155	3.32e-05	0.00281289	1.05e-05	XY	0.0146376	2.38e-05
VK296.final	23753838	0.0281475	3.39e-05	0.00265241	1.06e-05	XY	0.0146684	2.47e-05
VK297.final	29827698	0.0286647	3.06e-05	0.00275576	9.6e-06	XY	0.0147809	2.21e-05
VK298.final	17047696	0.0582178	5.67e-05	0.000258393	3.89e-06	XX	0.0147208	2.92e-05
VK30.final	20075140	0.0284712	3.71e-05	0.00297233	1.21e-05	XY	0.0148071	2.7e-05
VK300.final	20944809	0.0588667	5.14e-05	0.000257725	3.51e-06	XX	0.0147798	2.64e-05
VK301.final	32372211	0.0291468	2.96e-05	0.00279379	9.28e-06	XY	0.0146395	2.11e-05
VK303.final	95717789	0.058652	2.4e-05	0.000231044	1.55e-06	XX	0.0147295	1.23e-05
VK304.final	471445	0.0288708	0.000243867	0.00296959	7.92e-05	XY	0.0149074	0.000176491
VK306.final	42010183	0.0292422	2.6e-05	0.00283938	8.21e-06	XY	0.0147491	1.86e-05
VK308.final	62119431	0.0294935	2.15e-05	0.00277866	6.68e-06	XY	0.0146813	1.53e-05
VK309.final	12412349	0.0293714	4.79e-05	0.00287327	1.52e-05	XY	0.0147945	3.43e-05
VK31.final	18962434	0.0233909	3.47e-05	0.00241367	1.13e-05	XY	0.015316	2.82e-05
VK312.final	15763868	0.0576538	5.87e-05	0.000297452	4.34e-06	XX	0.0147601	3.04e-05
VK313.final	13348566	0.0291731	4.61e-05	0.00286345	1.46e-05	XY	0.0148209	3.31e-05
VK314.final	13247347	0.0577426	6.41e-05	0.000281792	4.61e-06	XX	0.0147546	3.31e-05
VK315.final	25408998	0.0292805	3.34e-05	0.00283718	1.06e-05	XY	0.0146998	2.39e-05
VK316.final	62402647	0.0293005	2.13e-05	0.00281972	6.71e-06	XY	0.0146523	1.52e-05
VK317.final	51224024	0.0290381	2.35e-05	0.0028094	7.4e-06	XY	0.0147341	1.68e-05
VK318.final	140793	0.0277713	0.000437917	0.00240779	0.000130616	XY	0.0146598	0.000320307
VK319.final	24055898	0.0581	4.77e-05	0.000255488	3.26e-06	XX	0.0147421	2.46e-05
VK320.final	56029337	0.0292772	2.25e-05	0.00284078	7.11e-06	XY	0.0146586	1.61e-05
VK322.final	60124493	0.0562096	2.97e-05	0.000254339	2.06e-06	XX	0.0149888	1.57e-05
VK323.final	62027638	0.0282496	2.1e-05	0.00270004	6.59e-06	XY	0.0146556	1.53e-05
VK324.final	65297597	0.0279457	2.04e-05	0.00266719	6.38e-06	XY	0.0146587	1.49e-05
VK325.final	28241708	0.055623	4.31e-05	0.000238406	2.91e-06	XX	0.0147366	2.27e-05
VK326.final	57659687	0.0280125	2.17e-05	0.00266189	6.79e-06	XY	0.0146296	1.58e-05
VK327.final	54899738	0.0283563	2.24e-05	0.00268471	6.98e-06	XY	0.0146221	1.62e-05
VK328.final	56415892	0.0544028	3.02e-05	0.000235749	2.04e-06	XX	0.0145315	1.59e-05
VK329.final	60261331	0.0279992	2.13e-05	0.00264246	6.61e-06	XY	0.0145099	1.54e-05
VK33.final	42251166	0.0533995	3.46e-05	0.000309601	2.71e-06	XX	0.0149076	1.86e-05
VK330.final	48864215	0.0559342	3.29e-05	0.000226239	2.15e-06	XX	0.014738	1.72e-05
VK332.final	75826543	0.0280972	1.9e-05	0.00265023	5.9e-06	XY	0.0146395	1.38e-05
VK333.final	57383052	0.0281649	2.18e-05	0.00267635	6.82e-06	XY	0.0146943	1.59e-05
VK334.final	25210495	0.0568005	4.61e-05	0.000233355	3.04e-06	XX	0.0147174	2.4e-05
VK335.final	49401480	0.0281232	2.35e-05	0.00272099	7.41e-06	XY	0.0146807	1.71e-05
VK336.final	56562111	0.0280135	2.19e-05	0.00268936	6.89e-06	XY	0.0146377	1.6e-05
VK337.final	86684570	0.0289142	1.8e-05	0.00280075	5.68e-06	XY	0.0146617	1.29e-05
VK338.final	23940453	0.0290467	3.43e-05	0.00280496	1.08e-05	XY	0.0147628	2.46e-05
VK339.final	593000	0.0564604	0.000299726	0.000209106	1.88e-05	XX	0.0147066	0.000156319
VK34.final	53874959	0.028484	2.27e-05	0.00273899	7.12e-06	XY	0.014764	1.64e-05
VK340.final	26763792	0.0577061	4.51e-05	0.000268049	3.16e-06	XX	0.0146763	2.32e-05
VK342.final	66034252	0.0282197	2.04e-05	0.00268049	6.36e-06	XY	0.014623	1.48e-05
VK343.final	57326706	0.0285347	2.2e-05	0.00273642	6.9e-06	XY	0.0146174	1.59e-05
VK344.final	47891988	0.0280793	2.39e-05	0.00267452	7.46e-06	XY	0.0147239	1.74e-05
VK345.final	51183459	0.0282192	2.31e-05	0.00269011	7.24e-06	XY	0.0146623	1.68e-05
VK346.final	61230707	0.0275454	2.09e-05	0.00260951	6.52e-06	XY	0.0147148	1.54e-05
VK347.final	716836	0.0284458	0.000196351	0.00263101	6.05e-05	XY	0.0147733	0.000142494
VK348.final	42540960	0.0289852	2.57e-05	0.00279046	8.09e-06	XY	0.0147455	1.85e-05
VK349.final	58747695	0.0283898	2.17e-05	0.00270525	6.78e-06	XY	0.0146753	1.57e-05
VK35.final	44410181	0.0285072	2.5e-05	0.00285948	8.01e-06	XY	0.0145964	1.8e-05
VK350.final	64123651	0.0571874	2.9e-05	0.000257752	2e-06	XX	0.0146818	1.5e-05
VK352.final	50410965	0.0285953	2.35e-05	0.00272951	7.35e-06	XY	0.0146918	1.69e-05
VK353.final	57015245	0.0573626	3.08e-05	0.000203998	1.89e-06	XX	0.0146859	1.59e-05
VK354.final	28732353	0.0287052	3.12e-05	0.00278487	9.83e-06	XY	0.0148557	2.26e-05
VK355.final	52024039	0.0284226	2.3e-05	0.00269683	7.19e-06	XY	0.0145827	1.66e-05
VK357.final	69263727	0.0278786	1.98e-05	0.00263187	6.16e-06	XY	0.0145615	1.44e-05
VK358.final	48991268	0.0565224	3.3e-05	0.000244758	2.23e-06	XX	0.0146351	1.72e-05
VK359.final	280945	0.0285857	0.000314388	0.00273363	9.85e-05	XY	0.0152129	0.000230923
VK361.final	52195639	0.0579923	3.24e-05	0.000233238	2.11e-06	XX	0.0146749	1.66e-05
VK362.final	26577520	0.0289609	3.25e-05	0.00281746	1.03e-05	XY	0.0147101	2.34e-05
VK363.final	54798860	0.0293009	2.28e-05	0.0028357	7.18e-06	XY	0.0147743	1.63e-05
VK364.final	62602145	0.0583819	2.96e-05	0.00024817	1.99e-06	XX	0.0147233	1.52e-05
VK365.final	31926164	0.0287214	2.96e-05	0.00279354	9.34e-06	XY	0.0147053	2.13e-05
VK366.final	29099296	0.056646	4.29e-05	0.000260281	2.99e-06	XX	0.014628	2.23e-05
VK367.final	42423642	0.0289619	2.57e-05	0.00280518	8.12e-06	XY	0.0147377	1.85e-05
VK368.final	49606915	0.0579756	3.32e-05	0.000240249	2.2e-06	XX	0.0147398	1.71e-05
VK369.final	48878841	0.0293081	2.41e-05	0.0028103	7.57e-06	XY	0.0147141	1.72e-05
VK370.final	53438734	0.0581967	3.2e-05	0.000262226	2.21e-06	XX	0.0146352	1.64e-05
VK371.final	27107322	0.057556	4.47e-05	0.000269706	3.15e-06	XX	0.0147539	2.32e-05
VK372.final	55980384	0.0572732	3.11e-05	0.000236636	2.06e-06	XX	0.0145912	1.6e-05
VK373.final	44965544	0.0288651	2.5e-05	0.00272829	7.78e-06	XY	0.0146876	1.79e-05
VK379.final	2777108	0.0287497	0.000100273	0.0028382	3.19e-05	XY	0.0149224	7.28e-05
VK380.final	5426068	0.0262155	6.86e-05	0.00259691	2.18e-05	XY	0.014852	5.19e-05
VK382.final	2404389	0.0281589	0.000106685	0.00279655	3.41e-05	XY	0.0149119	7.82e-05
VK383.final	1941539	0.0572994	0.000166797	0.000274009	1.19e-05	XX	0.0147399	8.65e-05
VK384.final	52588945	0.0288405	2.31e-05	0.00274556	7.22e-06	XY	0.0147534	1.66e-05
VK385.final	67875257	0.0577071	2.83e-05	0.000217708	1.79e-06	XX	0.0146543	1.46e-05
VK386.final	50156572	0.0284755	2.35e-05	0.0027517	7.4e-06	XY	0.0147112	1.7e-05
VK387.final	51261554	0.0548541	3.18e-05	0.000251436	2.21e-06	XX	0.0146437	1.68e-05
VK388.final	45975441	0.0283434	2.45e-05	0.00271808	7.68e-06	XY	0.0145667	1.77e-05
VK389.final	55797796	0.027566	2.19e-05	0.00263227	6.86e-06	XY	0.0146611	1.61e-05
VK39.final	6038810	0.0280779	6.72e-05	0.0028393	2.17e-05	XY	0.0147966	4.91e-05
VK390.final	64390923	0.0289237	2.09e-05	0.00275074	6.53e-06	XY	0.0146396	1.5e-05
VK391.final	18706455	0.0570375	5.36e-05	0.000247027	3.63e-06	XX	0.0147335	2.79e-05
VK392.final	47466343	0.0572084	3.37e-05	0.000237136	2.23e-06	XX	0.0147338	1.75e-05
VK393.final	49831644	0.0577489	3.3e-05	0.000246691	2.22e-06	XX	0.0146484	1.7e-05
VK394.final	37687180	0.0276434	2.67e-05	0.00268845	8.43e-06	XY	0.0146581	1.96e-05
VK395.final	60486554	0.028595	2.14e-05	0.00278819	6.78e-06	XY	0.0147069	1.55e-05
VK396.final	56631642	0.0282065	2.2e-05	0.00268046	6.87e-06	XY	0.014608	1.59e-05
VK397.final	60991042	0.0284305	2.13e-05	0.00276857	6.73e-06	XY	0.0148471	1.55e-05
VK398.final	57581293	0.0282001	2.18e-05	0.00271857	6.86e-06	XY	0.0146964	1.59e-05
VK399.final	73251313	0.0285279	1.95e-05	0.00272877	6.1e-06	XY	0.0147397	1.41e-05
VK40.final	87822155	0.0258298	1.69e-05	0.00258078	5.41e-06	XY	0.0146418	1.28e-05
VK400.final	48620382	0.0284247	2.38e-05	0.00272209	7.47e-06	XY	0.0148325	1.73e-05
VK401.final	53490749	0.0286374	2.28e-05	0.00279224	7.21e-06	XY	0.0147083	1.65e-05
VK402.final	67876864	0.056611	2.81e-05	0.000243691	1.89e-06	XX	0.0146433	1.46e-05
VK403.final	64369579	0.0280134	2.06e-05	0.00272248	6.49e-06	XY	0.0148086	1.51e-05
VK404.final	62372701	0.0283585	2.1e-05	0.00272196	6.6e-06	XY	0.0147907	1.53e-05
VK405.final	48400355	0.0284779	2.39e-05	0.00274188	7.52e-06	XY	0.0147337	1.73e-05
VK406.final	58075669	0.028366	2.18e-05	0.00273889	6.86e-06	XY	0.0147494	1.58e-05
VK407.final	10035595	0.0287104	5.27e-05	0.00283282	1.68e-05	XY	0.0148328	3.82e-05
VK408.final	9298571	0.0269391	5.31e-05	0.0025091	1.64e-05	XY	0.0149209	3.98e-05
VK409.final	7901796	0.0287017	5.94e-05	0.00274646	1.86e-05	XY	0.0148149	4.3e-05
VK410.final	5647818	0.0283426	6.98e-05	0.00280462	2.23e-05	XY	0.0148888	5.1e-05
VK411.final	821210	0.0283192	0.000183052	0.00264122	5.66e-05	XY	0.0150948	0.00013455
VK413.final	1399857	0.0554707	0.000193463	0.000260741	1.36e-05	XX	0.015238	0.000103535
VK414.final	63435912	0.0274972	2.05e-05	0.00264063	6.44e-06	XY	0.0146083	1.51e-05
VK415.final	58812361	0.0549124	2.97e-05	0.000247924	2.05e-06	XX	0.0146218	1.57e-05
VK417.final	59127577	0.0541845	2.94e-05	0.000243287	2.03e-06	XX	0.0145976	1.56e-05
VK418.final	51246997	0.0275485	2.29e-05	0.00257137	7.07e-06	XY	0.0146208	1.68e-05
VK419.final	59880214	0.0282003	2.14e-05	0.00269468	6.7e-06	XY	0.0146064	1.55e-05
VK420.final	76051393	0.0280455	1.89e-05	0.00266988	5.92e-06	XY	0.0146295	1.38e-05
VK421.final	631428	0.0277308	0.000206639	0.00283009	6.69e-05	XY	0.015012	0.000153029
VK422.final	52825146	0.0278398	2.26e-05	0.00267322	7.1e-06	XY	0.0146139	1.65e-05
VK424.final	5862538	0.0283248	6.85e-05	0.00274966	2.16e-05	XY	0.0148241	4.99e-05
VK425.final	5767512	0.0281723	6.89e-05	0.00272041	2.17e-05	XY	0.0148369	5.03e-05
VK426.final	5783710	0.0280363	6.86e-05	0.00269152	2.15e-05	XY	0.0148576	5.03e-05
VK427.final	4813769	0.0285965	7.6e-05	0.0028809	2.44e-05	XY	0.014826	5.51e-05
VK428.final	8815717	0.0569409	7.8e-05	0.000287214	5.71e-06	XX	0.014695	4.05e-05
VK429.final	121884494	0.0571598	2.1e-05	0.000232318	1.38e-06	XX	0.0146428	1.09e-05
VK430.final	10117507	0.0275242	5.14e-05	0.00259886	1.6e-05	XY	0.01487	3.81e-05
VK431.final	11048100	0.0284489	5e-05	0.00280736	1.59e-05	XY	0.0148223	3.64e-05
VK432.final	12078400	0.0581667	6.73e-05	0.000256408	4.61e-06	XX	0.014753	3.47e-05
VK433.final	103212403	0.0569538	2.28e-05	0.00021511	1.44e-06	XX	0.0145862	1.18e-05
VK434.final	11190508	0.0567584	6.92e-05	0.000274161	4.95e-06	XX	0.0147612	3.61e-05
VK435.final	2377370	0.0587414	0.000152503	0.000275935	1.08e-05	XX	0.014773	7.82e-05
VK437.final	931637	0.0578562	0.000241886	0.000258684	1.67e-05	XX	0.0148309	0.000125232
VK438.final	10236663	0.0283823	5.19e-05	0.00276555	1.64e-05	XY	0.0147717	3.77e-05
VK439.final	6259957	0.0572819	9.29e-05	0.000260545	6.45e-06	XX	0.0147926	4.83e-05
VK44.final	19273057	0.0293241	3.84e-05	0.00288237	1.22e-05	XY	0.0147163	2.74e-05
VK440.final	2967476	0.0581177	0.000135819	0.000266893	9.48e-06	XX	0.0150151	7.06e-05
VK441.final	1314363	0.057847	0.000203631	0.000274658	1.45e-05	XX	0.0148627	0.000105546
VK442.final	59188591	0.0568898	3.01e-05	0.000229842	1.97e-06	XX	0.0146144	1.56e-05
VK443.final	91351984	0.0290643	1.76e-05	0.00278435	5.51e-06	XY	0.0146227	1.26e-05
VK444.final	36618568	0.0286966	2.76e-05	0.00274262	8.64e-06	XY	0.0147922	1.99e-05
VK445.final	62091223	0.0285771	2.11e-05	0.00270534	6.59e-06	XY	0.0146538	1.52e-05
VK446.final	72466276	0.0289216	1.97e-05	0.002709	6.11e-06	XY	0.0145572	1.41e-05
VK448.final	99859826	0.0583989	2.35e-05	0.000219257	1.48e-06	XX	0.0146747	1.2e-05
VK449.final	64094610	0.0287058	2.09e-05	0.00276468	6.56e-06	XY	0.0146849	1.5e-05
VK45.final	5856571	0.028089	6.83e-05	0.00281906	2.19e-05	XY	0.0147491	4.98e-05
VK450.final	5631229	0.0566606	9.74e-05	0.000262465	6.83e-06	XX	0.0148152	5.09e-05
VK452.final	10498987	0.0281907	5.11e-05	0.00277522	1.62e-05	XY	0.014896	3.74e-05
VK453.final	7722755	0.0286912	6.01e-05	0.00277168	1.89e-05	XY	0.0148016	4.35e-05
VK454.final	11184838	0.0566276	6.91e-05	0.000270455	4.92e-06	XX	0.0148292	3.61e-05
VK455.final	62619308	0.0585209	2.97e-05	0.000242689	1.97e-06	XX	0.0146762	1.52e-05
VK456.final	56415629	0.0583423	3.12e-05	0.000245074	2.08e-06	XX	0.014621	1.6e-05
VK457.final	8779224	0.0566321	7.8e-05	0.000285105	5.7e-06	XX	0.0148405	4.08e-05
VK458.final	8488274	0.056761	7.94e-05	0.000262244	5.56e-06	XX	0.014738	4.14e-05
VK459.final	8899652	0.0555713	7.68e-05	0.000267876	5.49e-06	XX	0.014836	4.05e-05
VK46.final	176263850	0.0284422	1.25e-05	0.00282296	4e-06	XY	0.0145914	9.03e-06
VK460.final	11400243	0.0567851	6.85e-05	0.000270521	4.87e-06	XX	0.0149176	3.59e-05
VK461.final	10934020	0.0289046	5.07e-05	0.00286464	1.62e-05	XY	0.0148322	3.66e-05
VK462.final	3467410	0.0578409	0.000125365	0.000290707	9.16e-06	XX	0.0149668	6.52e-05
VK463.final	10944927	0.0282905	5.01e-05	0.00283757	1.61e-05	XY	0.0148182	3.65e-05
VK464.final	3090161	0.0578682	0.000132827	0.000272154	9.38e-06	XX	0.0148287	6.88e-05
VK466.final	6028031	0.0276382	6.68e-05	0.00272792	2.12e-05	XY	0.0148982	4.93e-05
VK467.final	614433	0.0275766	0.000208911	0.00255195	6.44e-05	XY	0.0147193	0.000153633
VK468.final	129103834	0.0288199	1.47e-05	0.00275337	4.61e-06	XY	0.0146061	1.06e-05
VK469.final	9618975	0.0287524	5.39e-05	0.00284656	1.72e-05	XY	0.0147923	3.89e-05
VK470.final	1122352	0.0574989	0.000219738	0.000302935	1.64e-05	XX	0.0148224	0.000114065
VK471.final	9364838	0.0282938	5.42e-05	0.00281585	1.73e-05	XY	0.0149004	3.96e-05
VK472.final	2743898	0.0579121	0.000141009	0.00027224	9.96e-06	XX	0.0148242	7.3e-05
VK473.final	61934322	0.028213	2.1e-05	0.00273632	6.64e-06	XY	0.014685	1.53e-05
VK474.final	72349192	0.0285595	1.96e-05	0.00265547	6.05e-06	XY	0.0146167	1.41e-05
VK475.final	202061100	0.029023	1.18e-05	0.002738	3.68e-06	XY	0.0145786	8.43e-06
VK476.final	4682771	0.0580957	0.0001081	0.000270353	7.6e-06	XX	0.0147684	5.57e-05
VK477.final	46610332	0.056599	3.38e-05	0.000326108	2.64e-06	XX	0.0146953	1.76e-05
VK478.final	69169198	0.0563466	2.77e-05	0.000236594	1.85e-06	XX	0.0147231	1.45e-05
VK479.final	75288413	0.0292114	1.94e-05	0.00282349	6.12e-06	XY	0.0147132	1.39e-05
VK48.final	16899199	0.0285896	4.05e-05	0.00297127	1.32e-05	XY	0.0146778	2.93e-05
VK480.final	40029409	0.0283172	2.62e-05	0.00270209	8.2e-06	XY	0.0146725	1.9e-05
VK481.final	64586524	0.0285013	2.07e-05	0.00271865	6.48e-06	XY	0.0147016	1.5e-05
VK482.final	49016484	0.0285595	2.38e-05	0.00274553	7.47e-06	XY	0.0147264	1.72e-05
VK483.final	84512710	0.0284714	1.81e-05	0.00268893	5.63e-06	XY	0.0146782	1.31e-05
VK484.final	55407294	0.0285382	2.24e-05	0.00274379	7.03e-06	XY	0.0146061	1.61e-05
VK485.final	28903567	0.0287586	3.11e-05	0.0028347	9.89e-06	XY	0.0147639	2.24e-05
VK486.final	82805699	0.0283022	1.82e-05	0.00266144	5.66e-06	XY	0.0146801	1.32e-05
VK487.final	87527253	0.0286301	1.78e-05	0.00274191	5.59e-06	XY	0.0145904	1.28e-05
VK488.final	46317923	0.0282117	2.43e-05	0.00264641	7.55e-06	XY	0.0146409	1.76e-05
VK489.final	74392642	0.0281496	1.92e-05	0.00269068	6.01e-06	XY	0.0146124	1.39e-05
VK490.final	38544153	0.0286914	2.69e-05	0.00283973	8.57e-06	XY	0.0147549	1.94e-05
VK491.final	64383317	0.0285001	2.07e-05	0.00271636	6.49e-06	XY	0.0147285	1.5e-05
VK492.final	46078929	0.0280739	2.43e-05	0.00270458	7.65e-06	XY	0.0146633	1.77e-05
VK493.final	79842402	0.028494	1.86e-05	0.00274808	5.86e-06	XY	0.0147496	1.35e-05
VK494.final	6886097	0.0283834	6.33e-05	0.00279549	2.01e-05	XY	0.0149334	4.62e-05
VK495.final	54570035	0.0284149	2.25e-05	0.00269474	7.02e-06	XY	0.0146728	1.63e-05
VK496.final	87740338	0.0285988	1.78e-05	0.00275056	5.59e-06	XY	0.0146899	1.28e-05
VK497.final	68080602	0.0284273	2.01e-05	0.00274077	6.34e-06	XY	0.01469	1.46e-05
VK498.final	52599460	0.028575	2.3e-05	0.00280328	7.29e-06	XY	0.0146739	1.66e-05
VK504.final	38679855	0.0274173	2.63e-05	0.00276643	8.45e-06	XY	0.0149308	1.95e-05
VK505.final	59183877	0.0261298	2.07e-05	0.00268075	6.72e-06	XY	0.0148325	1.57e-05
VK506.final	54773548	0.0286905	2.26e-05	0.00274612	7.07e-06	XY	0.0146672	1.62e-05
VK507.final	36594850	0.0285875	2.75e-05	0.00275421	8.66e-06	XY	0.0146953	1.99e-05
VK508.final	73157132	0.0286495	1.95e-05	0.00280518	6.18e-06	XY	0.0146904	1.41e-05
VK509.final	60414067	0.0284739	2.14e-05	0.00273749	6.72e-06	XY	0.0146939	1.55e-05
VK51.final	33413127	0.0233159	2.61e-05	0.0023166	8.32e-06	XY	0.0150574	2.11e-05
VK510.final	68429791	0.0285939	2.01e-05	0.00273515	6.31e-06	XY	0.0145572	1.45e-05
VK511.final	75110461	0.0285813	1.92e-05	0.0027629	6.06e-06	XY	0.0147012	1.39e-05
VK512.final	83055535	0.028468	1.82e-05	0.00273387	5.73e-06	XY	0.0146234	1.32e-05
VK513.final	107699010	0.0289461	1.62e-05	0.00280064	5.09e-06	XY	0.0145429	1.15e-05
VK514.final	53409025	0.0268834	2.21e-05	0.00254532	6.89e-06	XY	0.0145888	1.64e-05
VK515.final	26361653	0.0287889	3.26e-05	0.00283446	1.04e-05	XY	0.0147649	2.35e-05
VK516.final	59359424	0.0292977	2.19e-05	0.00282225	6.89e-06	XY	0.0146793	1.56e-05
VK517.final	41234117	0.0291308	2.62e-05	0.00279538	8.22e-06	XY	0.014771	1.88e-05
VK518.final	20948361	0.0573129	5.08e-05	0.000246511	3.43e-06	XX	0.0146996	2.63e-05
VK519.final	9300858	0.02888	5.49e-05	0.00285501	1.75e-05	XY	0.0147437	3.95e-05
VK520.final	75092615	0.0580934	2.7e-05	0.000252648	1.83e-06	XX	0.0145522	1.38e-05
VK521.final	194626776	0.0295286	1.21e-05	0.00277542	3.77e-06	XY	0.0146051	8.6e-06
VK523.final	49260862	0.0560559	3.28e-05	0.0002476	2.24e-06	XX	0.0145507	1.71e-05
VK524.final	66591476	0.0294719	2.07e-05	0.0028567	6.54e-06	XY	0.0146337	1.47e-05
VK525.final	45140640	0.0588913	3.5e-05	0.000217011	2.19e-06	XX	0.0146443	1.79e-05
VK526.final	81983723	0.0579276	2.58e-05	0.000227545	1.67e-06	XX	0.0146341	1.33e-05
VK527.final	44407451	0.0584795	3.52e-05	0.000241108	2.33e-06	XX	0.0147102	1.81e-05
VK528.final	63189245	0.0294608	2.13e-05	0.00286617	6.73e-06	XY	0.0146939	1.51e-05
VK529.final	73109116	0.0294646	1.98e-05	0.00286842	6.25e-06	XY	0.0146468	1.41e-05
VK53.final	50461639	0.0232108	2.12e-05	0.00225567	6.68e-06	XY	0.0150394	1.71e-05
VK530.final	37702488	0.059075	3.84e-05	0.000249161	2.57e-06	XX	0.0147411	1.96e-05
VK531.final	58490604	0.0291891	2.2e-05	0.00290419	7.04e-06	XY	0.0147002	1.57e-05
VK532.final	190004630	0.0294145	1.23e-05	0.00270956	3.77e-06	XY	0.014562	8.69e-06
VK533.final	193924112	0.0294151	1.21e-05	0.00282487	3.81e-06	XY	0.0145949	8.61e-06
VK534.final	53186810	0.028548	2.28e-05	0.00273162	7.16e-06	XY	0.0145818	1.64e-05
VK535.final	56084857	0.0284805	2.22e-05	0.00275044	6.99e-06	XY	0.0146076	1.6e-05
VK536.final	48805991	0.0563023	3.3e-05	0.000250523	2.27e-06	XX	0.0146852	1.72e-05
VK537.final	60962820	0.0563297	2.95e-05	0.000262357	2.07e-06	XX	0.0146484	1.54e-05
VK538.final	55600988	0.0282209	2.22e-05	0.00266578	6.91e-06	XY	0.0146727	1.61e-05
VK539.final	67013579	0.028563	2.03e-05	0.00276047	6.41e-06	XY	0.0146305	1.47e-05
VK540.final	35811446	0.0580521	3.91e-05	0.000263463	2.71e-06	XX	0.0147269	2.01e-05
VK541.final	116197891	0.0284494	1.54e-05	0.0027194	4.83e-06	XY	0.0146011	1.11e-05
VK542.final	59339607	0.0278313	2.14e-05	0.00264677	6.67e-06	XY	0.0146387	1.56e-05
VK543.final	39510144	0.0287254	2.66e-05	0.00290012	8.56e-06	XY	0.0148042	1.92e-05
VK544.final	66327174	0.058468	2.88e-05	0.000219231	1.82e-06	XX	0.0147466	1.48e-05
VK545.final	74897580	0.0292052	1.95e-05	0.00282856	6.14e-06	XY	0.0147355	1.39e-05
VK546.final	3656555	0.026613	8.42e-05	0.00274466	2.74e-05	XY	0.0148312	6.32e-05
VK547.final	197187584	0.0295419	1.21e-05	0.00280787	3.77e-06	XY	0.0145499	8.53e-06
VK548.final	144063511	0.0583128	1.95e-05	0.000214989	1.22e-06	XX	0.0145884	9.99e-06
VK549.final	76205847	0.0283108	1.9e-05	0.00271463	5.96e-06	XY	0.0146413	1.38e-05
VK550.final	80842655	0.0282951	1.84e-05	0.0027036	5.78e-06	XY	0.0146296	1.34e-05
VK551.final	104179354	0.0286165	1.63e-05	0.00272287	5.11e-06	XY	0.0146476	1.18e-05
VK552.final	64202103	0.0284473	2.07e-05	0.00272494	6.51e-06	XY	0.0146029	1.5e-05
VK553.final	60185596	0.0285781	2.15e-05	0.00269719	6.69e-06	XY	0.0146832	1.55e-05
VK554.final	42302407	0.0283007	2.55e-05	0.00274339	8.04e-06	XY	0.014648	1.85e-05
VK555.final	53473756	0.0283896	2.27e-05	0.00269085	7.08e-06	XY	0.014733	1.65e-05
VK56.final	45254048	0.055556	3.41e-05	0.00023494	2.28e-06	XX	0.0145626	1.78e-05
VK57.final	8909511	0.029502	5.67e-05	0.00282283	1.78e-05	XY	0.0147808	4.04e-05
VK579.final	6434549	0.0275845	6.46e-05	0.00259086	2e-05	XY	0.0149317	4.78e-05
VK58.final	214392989	0.0524705	1.52e-05	0.000197423	9.6e-07	XX	0.014562	8.18e-06
VK582.final	4731714	0.0286634	7.67e-05	0.00274023	2.4e-05	XY	0.0148113	5.55e-05
VK6.final	141676797	0.0507498	1.84e-05	0.000256055	1.34e-06	XX	0.0148436	1.02e-05
VK60.final	28065400	0.0294021	3.19e-05	0.0029303	1.02e-05	XY	0.0146707	2.27e-05
VK63.final	9125717	0.054199	7.49e-05	0.000286443	5.6e-06	XX	0.0147776	3.99e-05
VK64.final	33145063	0.0289225	2.91e-05	0.00287433	9.3e-06	XY	0.0148535	2.1e-05
VK65.final	19871362	0.0572333	5.21e-05	0.000255443	3.58e-06	XX	0.0146787	2.7e-05
VK69.final	40836892	0.0509718	3.44e-05	0.000230478	2.38e-06	XX	0.014596	1.88e-05
VK71.final	10243327	0.0268567	5.05e-05	0.00255942	1.58e-05	XY	0.0146801	3.76e-05
VK74.final	185001	0.0545186	0.000527852	0.000405403	4.68e-05	XX	0.0151134	0.000283653
VK75.final	12395290	0.0282715	4.71e-05	0.002803	1.5e-05	XY	0.0148505	3.44e-05
VK76.final	152946	0.0286049	0.000426235	0.00252377	0.000128294	XY	0.0152407	0.000313255
VK77.final	320598	0.0500689	0.000385168	0.00037742	3.43e-05	XX	0.0154461	0.000217796
VK78.final	1499464	0.0533311	0.000183494	0.000296106	1.41e-05	XX	0.014836	9.87e-05
VK84.final	56301542	0.054047	3.01e-05	0.000304734	2.33e-06	XX	0.0146201	1.6e-05
VK86.final	436399	0.0496449	0.000328805	0.000341431	2.8e-05	XX	0.0151627	0.000184982
VK87.final	116938711	0.0295531	1.57e-05	0.0028976	4.97e-06	XY	0.0146622	1.11e-05
VK9.final	3530036	0.057396	0.000123799	0.000325209	9.6e-06	XX	0.0149024	6.45e-05
VK90.final	13273148	0.057354	6.38e-05	0.000259471	4.42e-06	XX	0.0147545	3.31e-05
VK92.final	14336649	0.0578739	6.17e-05	0.000287654	4.48e-06	XX	0.0147279	3.18e-05
VK94.final	6104352	0.0576992	9.44e-05	0.000262763	6.56e-06	XX	0.0148601	4.9e-05
VK95.final	82902817	0.0241341	1.69e-05	0.00230376	5.27e-06	XY	0.0147771	1.33e-05
VK98.final	157479819	0.0254263	1.25e-05	0.00236337	3.87e-06	XY	0.0146347	9.57e-06
VK99.final	50833164	0.0482655	3.01e-05	0.000245843	2.2e-06	XX	0.0148382	1.7e-05

## Sheet: Supplementary Data 3
Raw output - Number of sequences mapping on each chromosome, restricting to regions included in the 1000G Strict Genomic Mask
This output was normalised to account for differences in sequencing effort and plotted in Figure 2
Chromosome	Sample ID
	C10427	C11119	C11569	C10462	C10090	C13582
1	6477056	3400267	379994	1624148	39114521	76549
2	7090240	3755148	417392	1771919	41631579	80536
3	5922830	3150382	349900	1477641	34390154	65957
4	5591421	3019303	334350	1399748	31749417	60467
5	5306243	2822780	314050	1326161	30805453	59267
6	5017780	2672503	296164	1247569	29371336	55426
7	4392496	2321882	258778	1099075	25987755	49406
8	4320268	2287832	253853	1085186	25075520	49059
9	3249979	1705137	191922	812677	19462002	37818
10	3834973	2008006	225021	962166	23014890	45489
11	3880790	2040116	228002	972691	23125700	45322
12	3861780	2038400	228104	965725	23022153	43494
13	2909130	1561947	173409	729060	16564854	32375
14	2612971	1378244	154379	653561	15446195	29960
15	2280520	1188577	133379	568531	13887535	26881
16	2131061	1094503	124437	540014	13410299	26650
17	2076003	1064583	120507	522681	13504759	25804
18	2279135	1210289	134720	573360	13148901	25826
19	1356914	690227	77683	347407	9495695	17975
20	1797350	921459	104408	452867	11054258	22588
21	989227	522929	58658	369943	5880072	11582
22	900252	453738	52449	230059	6026961	12518
X	4324021	2321723	254091	553463	14488674	24010
Y	166540	88586	10008	42875	19308	3691
Na	72100927	38013087	4244772	18059826	429576182	831166

## Sheet: Supplementary Data 4
Downsampling 9.8x BAM for C10090 to six different coverage levels to test assignment limits. This output is plotted in Figure 3b, 3c.
Sequences mapping to chr1	Rx	xSE	Ry	ySE	Sex	Coverage level (starting from ~10x)
375	0.0314509	0.00264444	0.000229568	0.000229542	XO	x0.00001
404	0.0359862	0.00282888	0	0	XO	x0.00001
384	0.0342817	0.00277862	0	0	XO	x0.00001
365	0.0334906	0.002763	0	0	XO	x0.00001
415	0.0332943	0.00274709	0	0	XO	x0.00001
404	0.0302471	0.00260242	0	0	XO	x0.00001
365	0.0333333	0.00275999	0	0	XO	x0.00001
390	0.0289179	0.00255908	0	0	XO	x0.00001
349	0.0346958	0.00282119	0	0	XO	x0.00001
350	0.0348675	0.00279685	0	0	XO	x0.00001
380	0.0299796	0.00256997	0	0	XO	x0.00001
370	0.0327526	0.00271272	0	0	XO	x0.00001
388	0.0333871	0.00272597	0	0	XO	x0.00001
397	0.0331901	0.00276803	0	0	XO	x0.00001
413	0.0347017	0.00275636	0	0	XO	x0.00001
410	0.028133	0.00252131	0	0	XO	x0.00001
380	0.0307764	0.0026372	0	0	XO	x0.00001
384	0.0358482	0.00284573	0	0	XO	x0.00001
370	0.0311266	0.00264675	0	0	XO	x0.00001
421	0.0269414	0.00243621	0.000226398	0.000226372	XO	x0.00001
382	0.0362968	0.00283473	0	0	XO	x0.00001
404	0.0340988	0.00276406	0	0	XO	x0.00001
431	0.0319496	0.00268568	0	0	XO	x0.00001
394	0.0337053	0.00272347	0	0	XO	x0.00001
389	0.0349977	0.0028071	0	0	XO	x0.00001
411	0.0346489	0.00277041	0	0	XO	x0.00001
384	0.0369004	0.0028629	0	0	XO	x0.00001
363	0.0313531	0.0026757	0	0	XO	x0.00001
378	0.0344906	0.00274889	0	0	XO	x0.00001
403	0.0337885	0.00274871	0	0	XO	x0.00001
358	0.0340644	0.00277076	0	0	XO	x0.00001
390	0.0365882	0.00283914	0	0	XO	x0.00001
418	0.0392992	0.00298968	0.000236742	0.000236714	Consistent_with_XX	x0.00001
427	0.0389151	0.00297	0.000235849	0.000235821	Consistent_with_XX	x0.00001
428	0.0276744	0.00250156	0	0	XO	x0.00001
403	0.0363467	0.00285669	0	0	XO	x0.00001
376	0.0319077	0.00264389	0	0	XO	x0.00001
386	0.025641	0.00243547	0.000237417	0.000237389	XO	x0.00001
380	0.0333882	0.0027547	0	0	XO	x0.00001
382	0.032093	0.00268774	0	0	XO	x0.00001
405	0.0357973	0.00283253	0	0	XO	x0.00001
404	0.0298643	0.00256024	0	0	XO	x0.00001
426	0.0329466	0.00271889	0	0	XO	x0.00001
386	0.0363679	0.00286753	0	0	XO	x0.00001
377	0.0311922	0.0026424	0.000462107	0.000326684	XO	x0.00001
395	0.0365135	0.0028788	0	0	XO	x0.00001
354	0.032511	0.00269304	0	0	XO	x0.00001
432	0.0325885	0.00270898	0.000232775	0.000232748	XO	x0.00001
399	0.0347985	0.00277299	0	0	XO	x0.00001
391	0.034618	0.0027772	0	0	XO	x0.00001
416	0.0328018	0.00268828	0.00022779	0.000227764	XO	x0.00001
381	0.0277521	0.00249801	0	0	XO	x0.00001
379	0.0347255	0.00280442	0.000234632	0.000234604	XO	x0.00001
423	0.0312572	0.00264782	0	0	XO	x0.00001
392	0.0352474	0.00281739	0	0	XO	x0.00001
392	0.0322284	0.00267954	0	0	XO	x0.00001
369	0.0349057	0.00281871	0	0	XO	x0.00001
379	0.0309583	0.00261324	0	0	XO	x0.00001
426	0.034412	0.00275181	0	0	XO	x0.00001
404	0.0349273	0.00281095	0	0	XO	x0.00001
374	0.0360318	0.00285074	0.000233973	0.000233945	XO	x0.00001
369	0.0344828	0.00276654	0	0	XO	x0.00001
386	0.0317932	0.00265345	0	0	XO	x0.00001
419	0.0274922	0.00244457	0	0	XO	x0.00001
358	0.0377757	0.00292037	0	0	Consistent_with_XX	x0.00001
384	0.0312286	0.00262605	0.000227946	0.00022792	XO	x0.00001
393	0.0275508	0.00250107	0	0	XO	x0.00001
378	0.0351608	0.00280133	0	0	XO	x0.00001
365	0.0280047	0.00252041	0	0	XO	x0.00001
384	0.0342117	0.00276366	0	0	XO	x0.00001
397	0.0337591	0.00272774	0	0	XO	x0.00001
369	0.0297235	0.00257782	0	0	XO	x0.00001
381	0.0297813	0.00259283	0	0	XO	x0.00001
399	0.0326901	0.00267928	0	0	XO	x0.00001
386	0.0340565	0.00277012	0	0	XO	x0.00001
367	0.0320361	0.0027127	0	0	XO	x0.00001
414	0.032273	0.00269283	0	0	XO	x0.00001
430	0.0313007	0.00265144	0	0	XO	x0.00001
394	0.0363594	0.00286687	0	0	XO	x0.00001
378	0.0332786	0.00274582	0	0	XO	x0.00001
399	0.0362622	0.00285017	0.00023245	0.000232423	XO	x0.00001
403	0.0305549	0.00257973	0	0	XO	x0.00001
407	0.0284738	0.00251025	0	0	XO	x0.00001
428	0.0307301	0.00262338	0	0	XO	x0.00001
398	0.0283948	0.00251346	0	0	XO	x0.00001
422	0.0321049	0.00265058	0	0	XO	x0.00001
383	0.030712	0.00263176	0	0	XO	x0.00001
434	0.0309443	0.00261207	0.000227531	0.000227505	XO	x0.00001
376	0.0324539	0.00270767	0	0	XO	x0.00001
410	0.0337437	0.00272652	0	0	XO	x0.00001
431	0.0318119	0.00266459	0	0	XO	x0.00001
375	0.0361558	0.00285112	0	0	XO	x0.00001
381	0.0330056	0.00273332	0	0	XO	x0.00001
399	0.0321175	0.00267047	0	0	XO	x0.00001
3876	0.0324981	0.000853709	4.64e-05	3.28e-05	XO	x0.0001
3987	0.0336055	0.000866671	4.63e-05	3.27e-05	XO	x0.0001
3953	0.0345364	0.000879718	2.32e-05	2.32e-05	XO	x0.0001
4008	0.0345569	0.000878463	2.31e-05	2.31e-05	XO	x0.0001
3949	0.0332594	0.000861764	2.31e-05	2.31e-05	XO	x0.0001
3889	0.0320453	0.000847164	4.63e-05	3.27e-05	XO	x0.0001
4043	0.0325087	0.000850352	4.6e-05	3.25e-05	XO	x0.0001
3958	0.0328598	0.000856057	6.92e-05	3.99e-05	XO	x0.0001
3961	0.0321418	0.000845107	2.3e-05	2.3e-05	XO	x0.0001
4012	0.033338	0.000867083	4.67e-05	3.3e-05	XO	x0.0001
3919	0.0338261	0.000874371	2.34e-05	2.34e-05	XO	x0.0001
3976	0.0333503	0.000863479	4.63e-05	3.27e-05	XO	x0.0001
4012	0.034033	0.000868874	6.89e-05	3.98e-05	XO	x0.0001
4007	0.0336214	0.000866479	2.31e-05	2.31e-05	XO	x0.0001
3871	0.0341852	0.000878642	2.34e-05	2.34e-05	XO	x0.0001
3935	0.0317944	0.000842771	4.61e-05	3.26e-05	XO	x0.0001
3959	0.0318994	0.000845815	4.63e-05	3.28e-05	XO	x0.0001
3986	0.031865	0.000844611	2.31e-05	2.31e-05	XO	x0.0001
3914	0.032584	0.000854709	2.32e-05	2.32e-05	XO	x0.0001
3957	0.0331419	0.000861467	2.32e-05	2.32e-05	XO	x0.0001
4065	0.0331173	0.000857847	4.6e-05	3.25e-05	XO	x0.0001
3947	0.0343704	0.00087882	6.98e-05	4.03e-05	XO	x0.0001
3909	0.0321051	0.000845671	2.3e-05	2.3e-05	XO	x0.0001
3879	0.0326834	0.000853636	4.61e-05	3.26e-05	XO	x0.0001
3986	0.0333326	0.000863327	2.31e-05	2.31e-05	XO	x0.0001
3911	0.031624	0.000842003	2.32e-05	2.32e-05	XO	x0.0001
3967	0.033536	0.000865505	2.31e-05	2.31e-05	XO	x0.0001
4027	0.0330123	0.00085666	2.3e-05	2.3e-05	XO	x0.0001
4014	0.0320309	0.000847402	2.32e-05	2.32e-05	XO	x0.0001
3933	0.0323603	0.00085106	4.63e-05	3.27e-05	XO	x0.0001
4134	0.0342233	0.000874828	6.95e-05	4.01e-05	XO	x0.0001
3938	0.0331283	0.000863841	2.33e-05	2.33e-05	XO	x0.0001
3939	0.033472	0.000867177	4.65e-05	3.29e-05	XO	x0.0001
3947	0.0329741	0.000858683	6.94e-05	4e-05	XO	x0.0001
3932	0.0330677	0.000863198	2.33e-05	2.33e-05	XO	x0.0001
3965	0.0342727	0.000874001	6.92e-05	4e-05	XO	x0.0001
3907	0.0333752	0.000866217	2.33e-05	2.33e-05	XO	x0.0001
3940	0.0332563	0.000866511	2.34e-05	2.34e-05	XO	x0.0001
3991	0.032534	0.000851907	4.61e-05	3.26e-05	XO	x0.0001
3973	0.0320111	0.000845358	4.61e-05	3.26e-05	XO	x0.0001
3937	0.0317	0.000843685	6.96e-05	4.02e-05	XO	x0.0001
3994	0.0323615	0.000849877	2.31e-05	2.31e-05	XO	x0.0001
4082	0.0322943	0.000846033	2.29e-05	2.29e-05	XO	x0.0001
3898	0.0333062	0.000865664	2.33e-05	2.33e-05	XO	x0.0001
3937	0.0325466	0.000855266	2.32e-05	2.32e-05	XO	x0.0001
3921	0.0327884	0.000861206	2.34e-05	2.34e-05	XO	x0.0001
3952	0.0323119	0.000851332	2.32e-05	2.32e-05	XO	x0.0001
4032	0.0332036	0.000859746	2.3e-05	2.3e-05	XO	x0.0001
3887	0.0313781	0.000838946	2.32e-05	2.32e-05	XO	x0.0001
4027	0.0331146	0.000860169	2.31e-05	2.31e-05	XO	x0.0001
3899	0.0332854	0.000863627	2.32e-05	2.32e-05	XO	x0.0001
3839	0.0335655	0.000869255	2.33e-05	2.33e-05	XO	x0.0001
3942	0.0336921	0.000871873	9.34e-05	4.67e-05	XO	x0.0001
3913	0.0324849	0.000851246	2.31e-05	2.31e-05	XO	x0.0001
4016	0.0337976	0.000867076	6.91e-05	3.99e-05	XO	x0.0001
3940	0.0318087	0.000843451	2.31e-05	2.31e-05	XO	x0.0001
4084	0.0336469	0.000868021	2.32e-05	2.32e-05	XO	x0.0001
3918	0.0337188	0.000869843	4.64e-05	3.28e-05	XO	x0.0001
4027	0.0328852	0.000860034	2.33e-05	2.33e-05	XO	x0.0001
3896	0.0328378	0.000857601	2.32e-05	2.32e-05	XO	x0.0001
39346	0.0327772	0.000270973	1.85e-05	6.55e-06	XO	x0.001
39227	0.0330803	0.000272322	2.55e-05	7.69e-06	XO	x0.001
39716	0.0329079	0.000271623	3.01e-05	8.36e-06	XO	x0.001
39254	0.0325011	0.000269876	3.94e-05	9.55e-06	XO	x0.001
39457	0.0331704	0.00027226	2.31e-05	7.31e-06	XO	x0.001
39486	0.0327529	0.000270603	3.47e-05	8.95e-06	XO	x0.001
39707	0.0326136	0.000269815	1.62e-05	6.1e-06	XO	x0.001
39617	0.0324595	0.000269545	1.62e-05	6.12e-06	XO	x0.001
39024	0.0331318	0.000272082	2.54e-05	7.66e-06	XO	x0.001
39473	0.0328342	0.000271245	3.48e-05	8.97e-06	XO	x0.001
39859	0.0330205	0.000271991	2.09e-05	6.95e-06	XO	x0.001
39753	0.032608	0.000270248	1.39e-05	5.67e-06	XO	x0.001
39561	0.0333189	0.000272784	2.08e-05	6.93e-06	XO	x0.001
39284	0.0329761	0.000271936	2.55e-05	7.69e-06	XO	x0.001
39837	0.0333465	0.000273082	2.08e-05	6.94e-06	XO	x0.001
39680	0.0331962	0.000272449	2.78e-05	8.01e-06	XO	x0.001
39649	0.0325518	0.000269713	3.46e-05	8.95e-06	XO	x0.001
39833	0.033035	0.000271851	3.47e-05	8.96e-06	XO	x0.001
39411	0.0331967	0.000272387	1.85e-05	6.54e-06	XO	x0.001
39637	0.032776	0.00027082	3.24e-05	8.66e-06	XO	x0.001
39527	0.0325575	0.00026997	6.94e-06	4.01e-06	XO	x0.001
39411	0.0335645	0.000273851	1.85e-05	6.54e-06	XO	x0.001
39428	0.0330295	0.000271921	1.62e-05	6.13e-06	XO	x0.001
39529	0.0332199	0.000272603	3.01e-05	8.34e-06	XO	x0.001
39680	0.0330744	0.000271837	2.77e-05	8e-06	XO	x0.001
39761	0.0332661	0.000272539	2.77e-05	8e-06	XO	x0.001
39265	0.0328695	0.000271416	3.94e-05	9.55e-06	XO	x0.001
39282	0.0328685	0.000271341	2.08e-05	6.95e-06	XO	x0.001
39531	0.0331785	0.000272364	3.47e-05	8.96e-06	XO	x0.001
39714	0.0332871	0.000272869	2.78e-05	8.02e-06	XO	x0.001
39232	0.0328373	0.000271433	2.32e-05	7.34e-06	XO	x0.001
39400	0.0326011	0.000270124	3.01e-05	8.34e-06	XO	x0.001
39515	0.0334857	0.000273728	1.62e-05	6.13e-06	XO	x0.001
39601	0.0333419	0.000273254	2.55e-05	7.68e-06	XO	x0.001
39128	0.0329125	0.000271403	2.55e-05	7.68e-06	XO	x0.001
39450	0.0326541	0.000270873	1.16e-05	5.19e-06	XO	x0.001
39321	0.0330169	0.000271837	2.08e-05	6.94e-06	XO	x0.001
39994	0.0328497	0.00027096	1.62e-05	6.11e-06	XO	x0.001
39203	0.0334111	0.000273328	2.31e-05	7.32e-06	XO	x0.001
39550	0.032894	0.000271462	1.85e-05	6.55e-06	XO	x0.001
39291	0.0329695	0.000271807	2.09e-05	6.95e-06	XO	x0.001
39266	0.0325813	0.000269973	2.77e-05	8.01e-06	XO	x0.001
39384	0.0332083	0.000272453	3.01e-05	8.34e-06	XO	x0.001
39270	0.0332292	0.000272687	3.24e-05	8.66e-06	XO	x0.001
39827	0.0327735	0.000270704	1.16e-05	5.17e-06	XO	x0.001
39329	0.0333681	0.000273427	1.39e-05	5.68e-06	XO	x0.001
39290	0.032803	0.000271192	3.25e-05	8.67e-06	XO	x0.001
39452	0.0331827	0.000272492	1.85e-05	6.55e-06	XO	x0.001
39390	0.0326469	0.000270086	1.85e-05	6.53e-06	XO	x0.001
39507	0.0328487	0.000271228	2.55e-05	7.68e-06	XO	x0.001
39487	0.033086	0.000272045	2.31e-05	7.32e-06	XO	x0.001
39298	0.0329256	0.000271556	2.08e-05	6.95e-06	XO	x0.001
39449	0.032805	0.000271055	1.85e-05	6.55e-06	XO	x0.001
39518	0.0334615	0.000273345	1.39e-05	5.66e-06	XO	x0.001
39277	0.0333861	0.000273553	2.78e-05	8.03e-06	XO	x0.001
39978	0.0330273	0.000271475	1.85e-05	6.53e-06	XO	x0.001
39409	0.0327989	0.00027113	3.01e-05	8.35e-06	XO	x0.001
39614	0.0329304	0.000271481	1.16e-05	5.17e-06	XO	x0.001
39772	0.0325602	0.000269801	1.62e-05	6.11e-06	XO	x0.001
39867	0.0328526	0.000271586	1.62e-05	6.14e-06	XO	x0.001
39521	0.0330279	0.000271765	2.31e-05	7.31e-06	XO	x0.001
39588	0.0332549	0.00027318	3.95e-05	9.57e-06	XO	x0.001
39279	0.0336018	0.000273942	2.08e-05	6.93e-06	XO	x0.001
39824	0.0329215	0.000271161	3.23e-05	8.64e-06	XO	x0.001
39708	0.0330701	0.000271954	1.85e-05	6.54e-06	XO	x0.001
39478	0.0334514	0.000273908	1.62e-05	6.14e-06	XO	x0.001
39521	0.0328519	0.000271369	1.39e-05	5.68e-06	XO	x0.001
39733	0.0328981	0.000271648	2.78e-05	8.03e-06	XO	x0.001
39071	0.0331881	0.000272841	3.25e-05	8.68e-06	XO	x0.001
39433	0.0326018	0.00027015	2.08e-05	6.94e-06	XO	x0.001
39522	0.0329498	0.000271877	3.48e-05	8.98e-06	XO	x0.001
39516	0.0329263	0.000271457	3.01e-05	8.34e-06	XO	x0.001
39521	0.0327756	0.000270606	3e-05	8.33e-06	XO	x0.001
39663	0.0330902	0.000271946	3e-05	8.33e-06	XO	x0.001
39197	0.0329233	0.000271662	2.32e-05	7.33e-06	XO	x0.001
39342	0.0331299	0.000272408	2.55e-05	7.68e-06	XO	x0.001
39663	0.0327458	0.000270756	1.62e-05	6.12e-06	XO	x0.001
39420	0.0331175	0.000272413	3.01e-05	8.36e-06	XO	x0.001
39598	0.0329101	0.000271497	2.55e-05	7.68e-06	XO	x0.001
39566	0.0331859	0.000272613	2.32e-05	7.32e-06	XO	x0.001
39239	0.0333867	0.000273567	1.16e-05	5.19e-06	XO	x0.001
39538	0.0328567	0.000271628	2.55e-05	7.7e-06	XO	x0.001
39444	0.0329879	0.000271966	1.16e-05	5.18e-06	XO	x0.001
39671	0.033502	0.00027368	2.08e-05	6.94e-06	XO	x0.001
39578	0.0326353	0.000270241	1.62e-05	6.12e-06	XO	x0.001
39325	0.0332665	0.000273407	2.79e-05	8.05e-06	XO	x0.001
39366	0.0333355	0.00027306	3.24e-05	8.66e-06	XO	x0.001
39589	0.0332798	0.000272792	2.31e-05	7.31e-06	XO	x0.001
39333	0.0329496	0.000271636	2.32e-05	7.32e-06	XO	x0.001
39380	0.0329959	0.000271715	2.78e-05	8.02e-06	XO	x0.001
39349	0.0329135	0.000271582	2.09e-05	6.95e-06	XO	x0.001
39543	0.032888	0.000271042	1.62e-05	6.11e-06	XO	x0.001
39604	0.0325417	0.000269574	1.38e-05	5.65e-06	XO	x0.001
393957	0.033051	8.6e-05	2.08e-05	2.19e-06	XO	x0.01
394719	0.0330363	8.6e-05	2.01e-05	2.16e-06	XO	x0.01
394995	0.0330589	8.6e-05	1.95e-05	2.12e-06	XO	x0.01
393603	0.033037	8.6e-05	2.5e-05	2.41e-06	XO	x0.01
393921	0.0329717	8.59e-05	2.04e-05	2.17e-06	XO	x0.01
395010	0.0330599	8.61e-05	2.11e-05	2.21e-06	XO	x0.01
394211	0.0330681	8.6e-05	2.24e-05	2.28e-06	XO	x0.01
394115	0.0331053	8.61e-05	2.36e-05	2.34e-06	XO	x0.01
395047	0.0328457	8.57e-05	2.41e-05	2.36e-06	XO	x0.01
395301	0.0330485	8.6e-05	2.66e-05	2.48e-06	XO	x0.01
394697	0.0329448	8.59e-05	2.52e-05	2.42e-06	XO	x0.01
394466	0.0329369	8.59e-05	2.57e-05	2.44e-06	XO	x0.01
394010	0.0330024	8.6e-05	2.34e-05	2.33e-06	XO	x0.01
394829	0.0328792	8.58e-05	2.13e-05	2.22e-06	XO	x0.01
395823	0.0329933	8.59e-05	1.99e-05	2.15e-06	XO	x0.01
394545	0.0329114	8.58e-05	1.94e-05	2.12e-06	XO	x0.01
395202	0.0331059	8.61e-05	2.11e-05	2.21e-06	XO	x0.01
395085	0.0329507	8.58e-05	2.31e-05	2.31e-06	XO	x0.01
393642	0.0330671	8.6e-05	2.43e-05	2.37e-06	XO	x0.01
393885	0.0329936	8.6e-05	2.18e-05	2.25e-06	XO	x0.01
394052	0.0329286	8.58e-05	1.99e-05	2.14e-06	XO	x0.01
394533	0.0329079	8.58e-05	2.22e-05	2.27e-06	XO	x0.01
395436	0.0328568	8.57e-05	2.7e-05	2.5e-06	XO	x0.01
394892	0.0330488	8.6e-05	2.34e-05	2.33e-06	XO	x0.01
394896	0.0329968	8.59e-05	2.17e-05	2.24e-06	XO	x0.01
395237	0.0331022	8.61e-05	2.13e-05	2.22e-06	XO	x0.01
394968	0.0329903	8.59e-05	2.15e-05	2.23e-06	XO	x0.01
395578	0.0331615	8.62e-05	2.45e-05	2.38e-06	XO	x0.01
394835	0.0329976	8.59e-05	2.45e-05	2.38e-06	XO	x0.01
394374	0.033035	8.6e-05	2.82e-05	2.56e-06	XO	x0.01
395517	0.0329097	8.58e-05	2.15e-05	2.23e-06	XO	x0.01
393354	0.0330728	8.6e-05	2.64e-05	2.47e-06	XO	x0.01
394172	0.0330532	8.6e-05	2.92e-05	2.6e-06	XO	x0.01
394612	0.0329535	8.59e-05	2.5e-05	2.4e-06	XO	x0.01
393924	0.033054	8.6e-05	2.75e-05	2.53e-06	XO	x0.01
394485	0.0329256	8.58e-05	2.08e-05	2.19e-06	XO	x0.01
394937	0.0330725	8.6e-05	2.52e-05	2.41e-06	XO	x0.01
394995	0.032994	8.59e-05	2.13e-05	2.22e-06	XO	x0.01
394906	0.0330092	8.59e-05	2.34e-05	2.33e-06	XO	x0.01
395231	0.0331044	8.61e-05	2.38e-05	2.35e-06	XO	x0.01
394976	0.0330025	8.59e-05	2.41e-05	2.36e-06	XO	x0.01
395855	0.0330008	8.6e-05	2.5e-05	2.41e-06	XO	x0.01
395483	0.0329008	8.58e-05	2.48e-05	2.39e-06	XO	x0.01
393683	0.033054	8.6e-05	2.31e-05	2.31e-06	XO	x0.01
394859	0.0330889	8.6e-05	1.99e-05	2.15e-06	XO	x0.01
394675	0.0328724	8.58e-05	2.24e-05	2.28e-06	XO	x0.01
393934	0.0329323	8.59e-05	2.25e-05	2.28e-06	XO	x0.01
394353	0.0328007	8.57e-05	2.08e-05	2.2e-06	XO	x0.01
394458	0.033078	8.6e-05	2.27e-05	2.29e-06	XO	x0.01
393574	0.0330501	8.61e-05	2.25e-05	2.28e-06	XO	x0.01
393156	0.0329737	8.59e-05	2.5e-05	2.41e-06	XO	x0.01
394723	0.032988	8.59e-05	2.68e-05	2.49e-06	XO	x0.01
393582	0.0330238	8.6e-05	2.31e-05	2.31e-06	XO	x0.01
395251	0.0330392	8.6e-05	2.41e-05	2.36e-06	XO	x0.01
394215	0.0329898	8.6e-05	2.18e-05	2.25e-06	XO	x0.01
393700	0.0330679	8.61e-05	1.9e-05	2.1e-06	XO	x0.01
394486	0.0330856	8.6e-05	2.29e-05	2.3e-06	XO	x0.01
395286	0.0329977	8.59e-05	2.15e-05	2.23e-06	XO	x0.01
393866	0.0329254	8.59e-05	2.22e-05	2.27e-06	XO	x0.01
394874	0.0329079	8.58e-05	2.59e-05	2.45e-06	XO	x0.01
394189	0.0332276	8.62e-05	2.06e-05	2.18e-06	XO	x0.01
394167	0.0329662	8.59e-05	2.17e-05	2.24e-06	XO	x0.01
394748	0.0330367	8.6e-05	2.41e-05	2.36e-06	XO	x0.01
394944	0.0328445	8.57e-05	2.27e-05	2.29e-06	XO	x0.01
395263	0.0329737	8.59e-05	2.06e-05	2.18e-06	XO	x0.01
395592	0.0328759	8.58e-05	2.59e-05	2.45e-06	XO	x0.01
394482	0.0329653	8.59e-05	2.43e-05	2.37e-06	XO	x0.01
394605	0.0329143	8.59e-05	2.69e-05	2.49e-06	XO	x0.01
394028	0.0329814	8.59e-05	2.45e-05	2.38e-06	XO	x0.01
394581	0.0331017	8.61e-05	2.27e-05	2.29e-06	XO	x0.01
394431	0.0330278	8.6e-05	2.45e-05	2.38e-06	XO	x0.01
394385	0.0330805	8.61e-05	2.57e-05	2.44e-06	XO	x0.01
394803	0.0330935	8.61e-05	2.27e-05	2.29e-06	XO	x0.01
394199	0.0329995	8.6e-05	2.32e-05	2.32e-06	XO	x0.01
393413	0.0329191	8.58e-05	2.34e-05	2.33e-06	XO	x0.01
395111	0.0330093	8.6e-05	2.2e-05	2.26e-06	XO	x0.01
393797	0.0329413	8.59e-05	2.57e-05	2.44e-06	XO	x0.01
394916	0.0329478	8.59e-05	2.48e-05	2.39e-06	XO	x0.01
395467	0.0329827	8.59e-05	1.99e-05	2.15e-06	XO	x0.01
394359	0.0329725	8.59e-05	2.18e-05	2.24e-06	XO	x0.01
394894	0.0329937	8.6e-05	2.11e-05	2.21e-06	XO	x0.01
394414	0.0327943	8.57e-05	2.57e-05	2.44e-06	XO	x0.01
394042	0.0330741	8.6e-05	2.06e-05	2.18e-06	XO	x0.01
394437	0.0330494	8.6e-05	2.43e-05	2.37e-06	XO	x0.01
394529	0.0328025	8.57e-05	2.57e-05	2.44e-06	XO	x0.01
394619	0.0329829	8.59e-05	2.55e-05	2.43e-06	XO	x0.01
394862	0.0329474	8.59e-05	2.43e-05	2.37e-06	XO	x0.01
394943	0.0329563	8.59e-05	1.94e-05	2.12e-06	XO	x0.01
3949738	0.03302	2.72e-05	2.3e-05	7.3e-07	XO	x0.1
3947999	0.0329806	2.72e-05	2.33e-05	7.34e-07	XO	x0.1
3948636	0.0330665	2.72e-05	2.26e-05	7.24e-07	XO	x0.1
3946719	0.0329975	2.72e-05	2.32e-05	7.33e-07	XO	x0.1
3943677	0.0330093	2.72e-05	2.26e-05	7.23e-07	XO	x0.1
3946412	0.0330473	2.72e-05	2.25e-05	7.22e-07	XO	x0.1
3949939	0.0329834	2.72e-05	2.38e-05	7.43e-07	XO	x0.1
3950571	0.0330044	2.72e-05	2.32e-05	7.33e-07	XO	x0.1
3945890	0.0329781	2.72e-05	2.33e-05	7.35e-07	XO	x0.1
3946822	0.032987	2.72e-05	2.29e-05	7.27e-07	XO	x0.1
3948225	0.0330183	2.72e-05	2.4e-05	7.45e-07	XO	x0.1
3947425	0.0330284	2.72e-05	2.12e-05	7.01e-07	XO	x0.1
3947460	0.0329907	2.72e-05	2.32e-05	7.33e-07	XO	x0.1
3949889	0.0329942	2.72e-05	2.27e-05	7.24e-07	XO	x0.1
3946000	0.0329886	2.72e-05	2.3e-05	7.29e-07	XO	x0.1
3946903	0.0329773	2.72e-05	2.21e-05	7.16e-07	XO	x0.1
3945989	0.0330171	2.72e-05	2.25e-05	7.22e-07	XO	x0.1
3949574	0.033017	2.72e-05	2.32e-05	7.33e-07	XO	x0.1
3948637	0.0329579	2.72e-05	2.29e-05	7.27e-07	XO	x0.1
3945377	0.0329659	2.72e-05	2.3e-05	7.3e-07	XO	x0.1
3947389	0.0329452	2.72e-05	2.21e-05	7.14e-07	XO	x0.1
3948012	0.0330368	2.72e-05	2.26e-05	7.23e-07	XO	x0.1
3949416	0.0330131	2.72e-05	2.27e-05	7.25e-07	XO	x0.1
3947627	0.0329931	2.72e-05	2.27e-05	7.25e-07	XO	x0.1
3946875	0.0329653	2.72e-05	2.49e-05	7.59e-07	XO	x0.1
3942815	0.0330021	2.72e-05	2.38e-05	7.43e-07	XO	x0.1
3946188	0.0329892	2.72e-05	2.32e-05	7.32e-07	XO	x0.1
3946769	0.0329887	2.72e-05	2.34e-05	7.36e-07	XO	x0.1
3946160	0.0329305	2.71e-05	2.34e-05	7.36e-07	XO	x0.1
3949173	0.0329884	2.72e-05	2.31e-05	7.32e-07	XO	x0.1
3946611	0.033039	2.72e-05	2.3e-05	7.29e-07	XO	x0.1
3948211	0.0330101	2.72e-05	2.21e-05	7.16e-07	XO	x0.1
3944999	0.0330197	2.72e-05	2.27e-05	7.24e-07	XO	x0.1
3944537	0.0330283	2.72e-05	2.28e-05	7.26e-07	XO	x0.1
3945342	0.0330445	2.72e-05	2.38e-05	7.43e-07	XO	x0.1
3945274	0.033031	2.72e-05	2.2e-05	7.14e-07	XO	x0.1
3947796	0.0330176	2.72e-05	2.25e-05	7.22e-07	XO	x0.1
3948427	0.0330148	2.72e-05	2.23e-05	7.19e-07	XO	x0.1
3946879	0.0330328	2.72e-05	2.36e-05	7.39e-07	XO	x0.1
3945318	0.0329932	2.72e-05	2.4e-05	7.45e-07	XO	x0.1
3946587	0.0329889	2.72e-05	2.28e-05	7.26e-07	XO	x0.1
3946255	0.0329793	2.72e-05	2.26e-05	7.24e-07	XO	x0.1
3943493	0.0330643	2.72e-05	2.27e-05	7.24e-07	XO	x0.1
3946205	0.0330269	2.72e-05	2.36e-05	7.39e-07	XO	x0.1
3949191	0.0329804	2.72e-05	2.23e-05	7.18e-07	XO	x0.1
3947370	0.0329654	2.72e-05	2.33e-05	7.34e-07	XO	x0.1
3947035	0.0329951	2.72e-05	2.42e-05	7.49e-07	XO	x0.1
3946881	0.0330324	2.72e-05	2.27e-05	7.25e-07	XO	x0.1
3948803	0.0329849	2.72e-05	2.34e-05	7.35e-07	XO	x0.1
3949677	0.0330124	2.72e-05	2.38e-05	7.42e-07	XO	x0.1
3946120	0.0330173	2.72e-05	2.35e-05	7.37e-07	XO	x0.1
3948911	0.0330272	2.72e-05	2.28e-05	7.26e-07	XO	x0.1
3944131	0.0330442	2.72e-05	2.37e-05	7.41e-07	XO	x0.1
3946843	0.0330149	2.72e-05	2.4e-05	7.46e-07	XO	x0.1
3943592	0.0329591	2.72e-05	2.34e-05	7.36e-07	XO	x0.1
3946919	0.0329852	2.72e-05	2.28e-05	7.26e-07	XO	x0.1
3944883	0.0329778	2.72e-05	2.38e-05	7.42e-07	XO	x0.1
3945156	0.0329853	2.72e-05	2.26e-05	7.23e-07	XO	x0.1
3945740	0.0330127	2.72e-05	2.42e-05	7.48e-07	XO	x0.1
3946018	0.0329839	2.72e-05	2.22e-05	7.18e-07	XO	x0.1
3943755	0.0329792	2.72e-05	2.33e-05	7.34e-07	XO	x0.1
3945923	0.0329847	2.72e-05	2.41e-05	7.47e-07	XO	x0.1
3946472	0.033006	2.72e-05	2.34e-05	7.37e-07	XO	x0.1
3948910	0.0329738	2.72e-05	2.31e-05	7.31e-07	XO	x0.1
3945026	0.0330299	2.72e-05	2.29e-05	7.29e-07	XO	x0.1
3945342	0.0330018	2.72e-05	2.32e-05	7.33e-07	XO	x0.1
3948546	0.0329948	2.72e-05	2.28e-05	7.27e-07	XO	x0.1
3945480	0.0329472	2.72e-05	2.38e-05	7.42e-07	XO	x0.1
3950224	0.0329771	2.72e-05	2.28e-05	7.26e-07	XO	x0.1
3948636	0.0330039	2.72e-05	2.24e-05	7.2e-07	XO	x0.1
3948860	0.0330093	2.72e-05	2.24e-05	7.21e-07	XO	x0.1
3945840	0.0329875	2.72e-05	2.23e-05	7.19e-07	XO	x0.1
3945015	0.0329865	2.72e-05	2.37e-05	7.4e-07	XO	x0.1
3946259	0.0329927	2.72e-05	2.3e-05	7.3e-07	XO	x0.1
3945985	0.0330167	2.72e-05	2.52e-05	7.64e-07	XO	x0.1
3945903	0.0330731	2.72e-05	2.25e-05	7.22e-07	XO	x0.1
3947345	0.0329912	2.72e-05	2.38e-05	7.43e-07	XO	x0.1
3945166	0.0330348	2.72e-05	2.45e-05	7.53e-07	XO	x0.1
3948529	0.0330372	2.72e-05	2.29e-05	7.29e-07	XO	x0.1
3948065	0.0329625	2.72e-05	2.39e-05	7.43e-07	XO	x0.1
19737998	0.0330157	1.22e-05	2.34e-05	3.29e-07	XO	x0.5
19737559	0.0330177	1.22e-05	2.32e-05	3.28e-07	XO	x0.5
19731991	0.0330071	1.22e-05	2.32e-05	3.27e-07	XO	x0.5
19730620	0.0329994	1.22e-05	2.36e-05	3.3e-07	XO	x0.5
19738007	0.0329994	1.22e-05	2.34e-05	3.29e-07	XO	x0.5
19731458	0.0330216	1.22e-05	2.3e-05	3.26e-07	XO	x0.5
19728107	0.033	1.22e-05	2.34e-05	3.29e-07	XO	x0.5
19738514	0.033011	1.22e-05	2.35e-05	3.3e-07	XO	x0.5
19739847	0.0330243	1.22e-05	2.32e-05	3.28e-07	XO	x0.5
19735904	0.033002	1.22e-05	2.34e-05	3.29e-07	XO	x0.5
19734644	0.0329951	1.22e-05	2.31e-05	3.27e-07	XO	x0.5
19730058	0.0330035	1.22e-05	2.33e-05	3.28e-07	XO	x0.5
19739841	0.0330229	1.22e-05	2.33e-05	3.28e-07	XO	x0.5
19735724	0.0330085	1.22e-05	2.3e-05	3.26e-07	XO	x0.5
19741397	0.0330068	1.22e-05	2.33e-05	3.29e-07	XO	x0.5
19730037	0.0329976	1.22e-05	2.35e-05	3.3e-07	XO	x0.5
19730051	0.0330105	1.22e-05	2.32e-05	3.27e-07	XO	x0.5
19733462	0.0330119	1.22e-05	2.35e-05	3.3e-07	XO	x0.5
19732506	0.0330159	1.22e-05	2.32e-05	3.28e-07	XO	x0.5
19737063	0.0329893	1.22e-05	2.28e-05	3.25e-07	XO	x0.5
19736076	0.0330134	1.22e-05	2.37e-05	3.31e-07	XO	x0.5
19737691	0.0330011	1.22e-05	2.33e-05	3.28e-07	XO	x0.5
19732670	0.0330113	1.22e-05	2.29e-05	3.26e-07	XO	x0.5
19736608	0.0330094	1.22e-05	2.34e-05	3.29e-07	XO	x0.5
19732032	0.0329993	1.22e-05	2.32e-05	3.28e-07	XO	x0.5
19732636	0.0330024	1.22e-05	2.27e-05	3.24e-07	XO	x0.5
19731517	0.0329924	1.22e-05	2.3e-05	3.26e-07	XO	x0.5
19737244	0.0330149	1.22e-05	2.31e-05	3.27e-07	XO	x0.5
19731378	0.033012	1.22e-05	2.33e-05	3.28e-07	XO	x0.5
19732217	0.0330164	1.22e-05	2.31e-05	3.27e-07	XO	x0.5
19736179	0.0329945	1.22e-05	2.33e-05	3.28e-07	XO	x0.5
19734373	0.0330085	1.22e-05	2.37e-05	3.31e-07	XO	x0.5
19738985	0.0330082	1.22e-05	2.34e-05	3.29e-07	XO	x0.5
19737552	0.0330242	1.22e-05	2.32e-05	3.27e-07	XO	x0.5
19733716	0.0329982	1.22e-05	2.32e-05	3.28e-07	XO	x0.5
19736193	0.0330067	1.22e-05	2.24e-05	3.22e-07	XO	x0.5
19735225	0.0329969	1.22e-05	2.33e-05	3.28e-07	XO	x0.5
19733195	0.0330135	1.22e-05	2.3e-05	3.27e-07	XO	x0.5
19737259	0.0329964	1.22e-05	2.32e-05	3.27e-07	XO	x0.5
19732013	0.0330097	1.22e-05	2.36e-05	3.3e-07	XO	x0.5
19739971	0.033002	1.22e-05	2.32e-05	3.27e-07	XO	x0.5
19731368	0.0330006	1.22e-05	2.27e-05	3.24e-07	XO	x0.5
19730983	0.0330137	1.22e-05	2.29e-05	3.25e-07	XO	x0.5
19731628	0.0329996	1.22e-05	2.32e-05	3.28e-07	XO	x0.5
19737705	0.0330078	1.22e-05	2.3e-05	3.26e-07	XO	x0.5
19733332	0.0330124	1.22e-05	2.35e-05	3.3e-07	XO	x0.5
19737308	0.0330031	1.22e-05	2.3e-05	3.26e-07	XO	x0.5
19737908	0.0330167	1.22e-05	2.32e-05	3.27e-07	XO	x0.5
19739074	0.0329916	1.22e-05	2.32e-05	3.28e-07	XO	x0.5
19734648	0.0330041	1.22e-05	2.32e-05	3.28e-07	XO	x0.5
19736944	0.0330132	1.22e-05	2.32e-05	3.27e-07	XO	x0.5
19732245	0.0330162	1.22e-05	2.32e-05	3.28e-07	XO	x0.5
19735060	0.0330204	1.22e-05	2.29e-05	3.26e-07	XO	x0.5
19734166	0.0329941	1.22e-05	2.32e-05	3.27e-07	XO	x0.5
19734912	0.0330055	1.22e-05	2.34e-05	3.29e-07	XO	x0.5
19735599	0.0330093	1.22e-05	2.26e-05	3.23e-07	XO	x0.5
19739466	0.0330127	1.22e-05	2.31e-05	3.27e-07	XO	x0.5
19734573	0.0330069	1.22e-05	2.32e-05	3.28e-07	XO	x0.5
19734638	0.0330009	1.22e-05	2.32e-05	3.28e-07	XO	x0.5
19735527	0.0330143	1.22e-05	2.35e-05	3.3e-07	XO	x0.5
19731508	0.0330008	1.22e-05	2.32e-05	3.28e-07	XO	x0.5
19732034	0.0330074	1.22e-05	2.29e-05	3.26e-07	XO	x0.5
19729784	0.0330082	1.22e-05	2.34e-05	3.29e-07	XO	x0.5
19735451	0.0330145	1.22e-05	2.33e-05	3.29e-07	XO	x0.5
19734478	0.0329921	1.22e-05	2.37e-05	3.31e-07	XO	x0.5
19730907	0.0330031	1.22e-05	2.29e-05	3.26e-07	XO	x0.5
19727172	0.0330038	1.22e-05	2.33e-05	3.28e-07	XO	x0.5
19732992	0.0329903	1.22e-05	2.38e-05	3.32e-07	XO	x0.5
19735997	0.032994	1.22e-05	2.35e-05	3.3e-07	XO	x0.5
19737592	0.0330054	1.22e-05	2.27e-05	3.24e-07	XO	x0.5
19736529	0.0329839	1.22e-05	2.3e-05	3.26e-07	XO	x0.5
19739454	0.0330037	1.22e-05	2.31e-05	3.27e-07	XO	x0.5
19734967	0.0329953	1.22e-05	2.34e-05	3.29e-07	XO	x0.5
19737713	0.0330023	1.22e-05	2.34e-05	3.29e-07	XO	x0.5
19732363	0.033006	1.22e-05	2.34e-05	3.29e-07	XO	x0.5
19738857	0.0330049	1.22e-05	2.33e-05	3.29e-07	XO	x0.5
19730547	0.0330013	1.22e-05	2.34e-05	3.29e-07	XO	x0.5
19732307	0.033005	1.22e-05	2.3e-05	3.26e-07	XO	x0.5
19736036	0.0330019	1.22e-05	2.34e-05	3.29e-07	XO	x0.5
19736372	0.0330049	1.22e-05	2.36e-05	3.31e-07	XO	x0.5
19731549	0.0330098	1.22e-05	2.34e-05	3.29e-07	XO	x0.5
19729229	0.0330194	1.22e-05	2.32e-05	3.28e-07	XO	x0.5
19733049	0.033	1.22e-05	2.35e-05	3.3e-07	XO	x0.5
19734909	0.0329966	1.22e-05	2.34e-05	3.29e-07	XO	x0.5
19737063	0.0329998	1.22e-05	2.31e-05	3.27e-07	XO	x0.5
19732002	0.0329942	1.22e-05	2.35e-05	3.3e-07	XO	x0.5
19731763	0.0330214	1.22e-05	2.32e-05	3.28e-07	XO	x0.5
19738164	0.0329934	1.22e-05	2.3e-05	3.26e-07	XO	x0.5
19730943	0.0329956	1.22e-05	2.34e-05	3.29e-07	XO	x0.5
19736921	0.0330094	1.22e-05	2.33e-05	3.29e-07	XO	x0.5
19739423	0.0329999	1.22e-05	2.31e-05	3.27e-07	XO	x0.5
19738229	0.0330131	1.22e-05	2.32e-05	3.28e-07	XO	x0.5
